# Supplementary material for: Epistasis and cryptic QTL identified using modified bulk segregant analysis of copper resistance in budding yeast
Source: bioRxiv. 2024 Nov 12:2024.10.28.620582. Preprint. [Version 3] doi: 10.1101/2024.10.28.620582 (PMC11601411; doi:10.1101/2024.10.28.620582)
Supplement: Supplement 3 — S1 Table. Logistic regression output. Direct output from logistic regression on sequencing data for each divergent SNP that passes quality filters (see github for code). Each row (numbered in column A) records the effect term in the model (Background, Bulk, Interaction, or intercept (column B, “label”); the chromosome fixed in the experiment (column C, “chr”); the chromosome containing the SNP (column D, “CHROM”); the chromosomal position of the SNP (column E, “POS”); the z-score of that SNP in that experiment and for the specified effect (column F, “zscore”); and the threshold value for a 5% FDR for the specified effect and experiment (column G, “q5”). [file media-3.csv]

	label	chr	CHROM	POS	zscore	q5
1	Background	I	VII	266087	-0.48205944446477	1.0914431496026
2	Background	I	VII	266369	0.824380438167558	1.0914431496026
3	Background	I	VII	266948	-0.40341080986469	1.0914431496026
4	Background	I	VII	267434	-0.959741746718522	1.0914431496026
5	Background	I	VII	269505	-0.0448196714211745	1.0914431496026
6	Background	I	VII	265689	0.801427782253806	1.0914431496026
7	Background	I	VII	267480	0.406270155222509	1.0914431496026
8	Background	I	VII	269587	0.347151819760457	1.0914431496026
9	Background	I	VII	266074	-0.121035759094782	1.0914431496026
10	Background	I	VII	267569	0.112881511367866	1.0914431496026
11	Background	I	VII	269881	-0.23017601099455	1.0914431496026
12	Background	I	VII	266080	0.0594054295259184	1.0914431496026
13	Background	I	VII	267759	-0.372703739767624	1.0914431496026
14	Background	I	VII	269908	-0.0523886327083415	1.0914431496026
15	Background	I	VII	263851	-0.0995748792724447	1.0914431496026
16	Background	I	VII	269178	0.410491189309554	1.0914431496026
17	Background	I	VII	268323	0.574496734007477	1.0914431496026
18	Background	I	VII	270046	-0.518758280635939	1.0914431496026
19	Background	I	VII	263909	-1.46930686929725	1.0914431496026
20	Background	I	VII	269180	-0.307158610797632	1.0914431496026
21	Background	I	VII	268487	-0.189117894850753	1.0914431496026
22	Background	I	VII	270311	-0.440487456196347	1.0914431496026
23	Background	I	VII	263981	-0.876676677085265	1.0914431496026
24	Background	I	VII	269337	-0.259036220366768	1.0914431496026
25	Background	I	VII	269104	0.0829439953736597	1.0914431496026
26	Background	I	VII	270491	-0.330241911216512	1.0914431496026
27	Background	I	VII	264114	-0.544106376962606	1.0914431496026
28	Background	I	VII	272144	-0.322583113167743	1.0914431496026
29	Background	I	VII	271422	-1.11833609622638	1.0914431496026
30	Background	I	VII	270506	0.20516268794918	1.0914431496026
31	Background	I	VII	264177	0.577202303048917	1.0914431496026
32	Background	I	VII	272666	0.804873375208785	1.0914431496026
33	Background	I	VII	271658	-0.504740740300589	1.0914431496026
34	Background	I	VII	270797	-0.436928945295362	1.0914431496026
35	Background	I	VII	264360	-0.134352641979781	1.0914431496026
36	Background	I	VII	273125	-0.350196766748102	1.0914431496026
37	Background	I	VII	271683	0.166381562062361	1.0914431496026
38	Background	I	VII	270975	-0.308431708136131	1.0914431496026
39	Background	I	VII	264482	-0.0551087744041297	1.0914431496026
40	Background	I	VII	273347	0.287126175866671	1.0914431496026
41	Background	I	VI	180971	0.136856693318652	1.0914431496026
42	Background	I	VII	265436	-0.122748431294823	1.0914431496026
43	Background	I	VII	264652	-0.787284021230601	1.0914431496026
44	Background	I	VII	273408	0.672976791231442	1.0914431496026
45	Background	I	VI	181094	-0.662111013949539	1.0914431496026
46	Background	I	VI	180962	-0.00364469357527704	1.0914431496026
47	Background	I	VII	264654	-0.0851825094296636	1.0914431496026
48	Background	I	VII	273424	-0.0426548418726403	1.0914431496026
49	Background	I	VI	181100	-0.310606589781417	1.0914431496026
50	Background	I	VI	180970	0.449206029544981	1.0914431496026
51	Background	I	VII	265218	-0.633793147028598	1.0914431496026
52	Background	I	VII	273662	0.0367426333479663	1.0914431496026
53	Background	I	VI	181190	-0.197564912617732	1.0914431496026
54	Background	I	VII	282702	-0.166456002547815	1.0914431496026
55	Background	I	VII	282117	-0.197891725018883	1.0914431496026
56	Background	I	VII	273689	-0.882787535624898	1.0914431496026
57	Background	I	VI	181197	-0.344564864296177	1.0914431496026
58	Background	I	VII	282831	-0.68052050229991	1.0914431496026
59	Background	I	VII	282222	-0.791661228687843	1.0914431496026
60	Background	I	VII	273899	-0.747510175386939	1.0914431496026
61	Background	I	VI	181271	1.04054712720112	1.0914431496026
62	Background	I	VII	283008	-0.0830431542893453	1.0914431496026
63	Background	I	VII	282456	-0.641401675798515	1.0914431496026
64	Background	I	VII	273905	1.03047815635246	1.0914431496026
65	Background	I	VI	181301	0.256647394023702	1.0914431496026
66	Background	I	VII	283107	-0.271918888147996	1.0914431496026
67	Background	I	VII	274522	0.156412551858793	1.0914431496026
68	Background	I	VII	274142	-0.508322812845852	1.0914431496026
69	Background	I	VI	181321	-0.968929519575184	1.0914431496026
70	Background	I	VII	283173	0.0859441816745022	1.0914431496026
71	Background	I	VII	274526	-0.441655685618133	1.0914431496026
72	Background	I	VII	274363	1.34895894553432	1.0914431496026
73	Background	I	VI	181345	-0.198569294876048	1.0914431496026
74	Background	I	VII	283179	0.327552354298708	1.0914431496026
75	Background	I	VII	274544	-0.22936300030938	1.0914431496026
76	Background	I	VII	274486	-0.0653692987263823	1.0914431496026
77	Background	I	VI	181364	0.663986816600607	1.0914431496026
78	Background	I	VII	283275	0.0281581233591056	1.0914431496026
79	Background	I	VII	274741	-0.345094460220463	1.0914431496026
80	Background	I	VI	181417	0.554841446426825	1.0914431496026
81	Background	I	VI	181370	1.02380731186085	1.0914431496026
82	Background	I	VII	283332	-0.216174664346378	1.0914431496026
83	Background	I	VII	274742	0.197497702911778	1.0914431496026
84	Background	I	VI	181459	0.539789213340256	1.0914431496026
85	Background	I	VI	181376	-1.22840600862816	1.0914431496026
86	Background	I	VII	283431	0.369600813451157	1.0914431496026
87	Background	I	VII	274754	-0.18355222455094	1.0914431496026
88	Background	I	VI	181832	-0.689819671172838	1.0914431496026
89	Background	I	VI	181381	-0.287262497969942	1.0914431496026
90	Background	I	VII	283608	-0.251508227606216	1.0914431496026
91	Background	I	VII	274882	-0.0856660325436216	1.0914431496026
92	Background	I	VI	181852	0.28802891039065	1.0914431496026
93	Background	I	VII	284273	0.167112049492956	1.0914431496026
94	Background	I	VII	283970	0.652701568650493	1.0914431496026
95	Background	I	VII	275021	-0.383932945512822	1.0914431496026
96	Background	I	VI	181927	0.525350064033449	1.0914431496026
97	Background	I	VII	284280	0.392519069467445	1.0914431496026
98	Background	I	VII	284038	-0.24307881771914	1.0914431496026
99	Background	I	VII	275242	0.829633801035946	1.0914431496026
100	Background	I	VI	181958	0.164515019487345	1.0914431496026
101	Background	I	VII	284354	0.849525221006618	1.0914431496026
102	Background	I	VII	284172	0.198313084018915	1.0914431496026
103	Background	I	VII	275428	0.294566422553358	1.0914431496026
104	Background	I	VI	181971	-0.520723201340233	1.0914431496026
105	Background	I	VII	284614	0.155771222656701	1.0914431496026
106	Background	I	VII	280618	0.97436209251722	1.0914431496026
107	Background	I	VII	275443	0.620325060882382	1.0914431496026
108	Background	I	VI	182036	-0.621274365996895	1.0914431496026
109	Background	I	VII	284675	0.229337332300911	1.0914431496026
110	Background	I	VII	280634	0.0430823726220614	1.0914431496026
111	Background	I	VII	275467	0.240673305148349	1.0914431496026
112	Background	I	VI	182094	-0.390312994220261	1.0914431496026
113	Background	I	VII	284996	-0.0698652569611106	1.0914431496026
114	Background	I	VII	280915	0.383773675790199	1.0914431496026
115	Background	I	VII	275482	0.0408745896036802	1.0914431496026
116	Background	I	VI	182354	0.135634602423938	1.0914431496026
117	Background	I	VII	285065	-0.0866690488576525	1.0914431496026
118	Background	I	VII	281206	-0.0553773315908507	1.0914431496026
119	Background	I	VII	275618	-0.505288252624145	1.0914431496026
120	Background	I	VI	182376	0.55702779116244	1.0914431496026
121	Background	I	VII	285848	-0.358507469505303	1.0914431496026
122	Background	I	VII	281269	-0.83754555422995	1.0914431496026
123	Background	I	VII	275692	-0.337750517413891	1.0914431496026
124	Background	I	VI	182440	0.421778423957245	1.0914431496026
125	Background	I	VII	286031	-0.17056083039095	1.0914431496026
126	Background	I	VII	281283	0.425908163621065	1.0914431496026
127	Background	I	VII	275734	0.0644561432477652	1.0914431496026
128	Background	I	VI	182459	-0.19166433830296	1.0914431496026
129	Background	I	VII	286048	0.514447505779751	1.0914431496026
130	Background	I	VII	281302	0.893119826640893	1.0914431496026
131	Background	I	VII	275819	0.483217754807281	1.0914431496026
132	Background	I	VI	182910	-0.204962119390932	1.0914431496026
133	Background	I	VII	286057	0.0513381336404897	1.0914431496026
134	Background	I	VII	281475	0.346268824536906	1.0914431496026
135	Background	I	VII	276276	-0.0916637403216627	1.0914431496026
136	Background	I	VI	183018	0.376106456025499	1.0914431496026
137	Background	I	VII	286162	0.219391378683389	1.0914431496026
138	Background	I	VII	281515	-0.0163530946747899	1.0914431496026
139	Background	I	VII	276361	-0.0573971165953209	1.0914431496026
140	Background	I	VI	183176	-0.092612429662835	1.0914431496026
141	Background	I	VII	286164	0.123776572002358	1.0914431496026
142	Background	I	VII	281690	0.161628413913151	1.0914431496026
143	Background	I	VII	276433	-0.136902705940764	1.0914431496026
144	Background	I	VI	183446	-0.575019656587179	1.0914431496026
145	Background	I	VII	286173	-0.312543926437671	1.0914431496026
146	Background	I	VII	281913	-0.277274683100376	1.0914431496026
147	Background	I	VII	276571	-0.467441368588812	1.0914431496026
148	Background	I	VI	183467	0.0311650263859949	1.0914431496026
149	Background	I	VII	286247	-0.144832689218595	1.0914431496026
150	Background	I	VI	191661	-0.553409201772752	1.0914431496026
151	Background	I	VII	276866	0.639638001949683	1.0914431496026
152	Background	I	VI	183476	0.166863859076491	1.0914431496026
153	Background	I	VII	286296	-0.421236231221033	1.0914431496026
154	Background	I	VI	191671	-0.872172447163036	1.0914431496026
155	Background	I	VII	277086	-0.298184283121611	1.0914431496026
156	Background	I	VI	183482	-0.601903070107402	1.0914431496026
157	Background	I	VII	286558	0.699246232036599	1.0914431496026
158	Background	I	VI	191674	-0.256086178200172	1.0914431496026
159	Background	I	VII	277146	0.439087449661544	1.0914431496026
160	Background	I	VI	183659	-0.420646854600052	1.0914431496026
161	Background	I	VII	286703	0.773366892401045	1.0914431496026
162	Background	I	VI	191680	-0.584376014862493	1.0914431496026
163	Background	I	VII	277224	-0.56832061084009	1.0914431496026
164	Background	I	VI	183699	-1.03567587706315	1.0914431496026
165	Background	I	VII	286754	-0.313359695086237	1.0914431496026
166	Background	I	VI	191687	-0.526674057843007	1.0914431496026
167	Background	I	VII	277287	0.311480748112865	1.0914431496026
168	Background	I	VI	183726	-0.30502805715562	1.0914431496026
169	Background	I	VII	286802	-0.154013684299788	1.0914431496026
170	Background	I	VI	191758	-0.439195074410327	1.0914431496026
171	Background	I	VII	278171	-0.337498373393848	1.0914431496026
172	Background	I	VI	184158	0.388584901714465	1.0914431496026
173	Background	I	VII	286921	-0.810366104112075	1.0914431496026
174	Background	I	VI	191775	-0.65673816409	1.0914431496026
175	Background	I	VII	278618	-0.575453941748151	1.0914431496026
176	Background	I	VI	184225	0.811543504260845	1.0914431496026
177	Background	I	VII	287075	-0.48019104857631	1.0914431496026
178	Background	I	VI	191780	0.603968653706535	1.0914431496026
179	Background	I	VII	278686	-1.34053235268531	1.0914431496026
180	Background	I	VI	184226	0.104903216505896	1.0914431496026
181	Background	I	VII	287219	0.700356958674841	1.0914431496026
182	Background	I	VI	191793	-0.244668439618738	1.0914431496026
183	Background	I	VII	278844	0.22176995392285	1.0914431496026
184	Background	I	VI	184277	-0.160816800090257	1.0914431496026
185	Background	I	VII	287244	-0.644260838001572	1.0914431496026
186	Background	I	VI	191794	-0.323796633080777	1.0914431496026
187	Background	I	VII	278904	0.686789484522254	1.0914431496026
188	Background	I	VI	184289	0.356665394336638	1.0914431496026
189	Background	I	VII	287258	1.26099551556902	1.0914431496026
190	Background	I	VI	191798	0.687178673320917	1.0914431496026
191	Background	I	VII	279137	0.269333869716532	1.0914431496026
192	Background	I	VI	184291	0.357874910785405	1.0914431496026
193	Background	I	VII	287278	0.244719603085338	1.0914431496026
194	Background	I	VI	191803	-0.0427999398607692	1.0914431496026
195	Background	I	VII	279372	-0.745820315413597	1.0914431496026
196	Background	I	VI	184295	-0.454419866320738	1.0914431496026
197	Background	I	VII	287286	-0.246278210714926	1.0914431496026
198	Background	I	VI	191814	0.199755515519067	1.0914431496026
199	Background	I	VII	279435	0.30912621630037	1.0914431496026
200	Background	I	VI	184339	0.591726495724006	1.0914431496026
201	Background	I	VII	287340	-1.48524937198482	1.0914431496026
202	Background	I	VI	191827	0.318239550635669	1.0914431496026
203	Background	I	VII	279771	0.0590231414926971	1.0914431496026
204	Background	I	VI	184476	0.219264193999556	1.0914431496026
205	Background	I	VII	287343	-0.061847119234054	1.0914431496026
206	Background	I	VI	191830	0.330386976567339	1.0914431496026
207	Background	I	VII	279936	-0.489766220390918	1.0914431496026
208	Background	I	VI	184479	1.15926606514839	1.0914431496026
209	Background	I	VII	287520	-0.150560974668659	1.0914431496026
210	Background	I	VI	191836	-0.345980195693885	1.0914431496026
211	Background	I	VII	279942	-0.000176969144045001	1.0914431496026
212	Background	I	VI	184633	0.85802359515082	1.0914431496026
213	Background	I	VII	287579	-0.0234708935503389	1.0914431496026
214	Background	I	VI	191856	-0.411236189221599	1.0914431496026
215	Background	I	VII	280415	0.934328020129404	1.0914431496026
216	Background	I	VI	184798	-0.32092154559162	1.0914431496026
217	Background	I	VII	287631	-0.240103632011059	1.0914431496026
218	Background	I	VI	191857	1.00202469977706	1.0914431496026
219	Background	I	VII	280546	-0.695979090481041	1.0914431496026
220	Background	I	VI	184844	-0.0597742408724495	1.0914431496026
221	Background	I	VII	287675	-0.287054461641443	1.0914431496026
222	Background	I	VI	191880	-0.254775083731941	1.0914431496026
223	Background	I	VII	280575	0.112898760386452	1.0914431496026
224	Background	I	VI	184860	0.177602983417167	1.0914431496026
225	Background	I	VII	287679	0.0818103581561509	1.0914431496026
226	Background	I	VI	191930	-0.343989959083859	1.0914431496026
227	Background	I	VI	190474	-0.122354101910693	1.0914431496026
228	Background	I	VI	184878	-0.124157095220799	1.0914431496026
229	Background	I	VII	287846	-0.087635669004199	1.0914431496026
230	Background	I	VI	191963	0.429649006500392	1.0914431496026
231	Background	I	VI	190534	-0.0938399668387681	1.0914431496026
232	Background	I	VI	185806	0.299421894243312	1.0914431496026
233	Background	I	VII	287936	-0.442273269131522	1.0914431496026
234	Background	I	VI	191977	-0.115900230667279	1.0914431496026
235	Background	I	VI	190798	-0.120808546475535	1.0914431496026
236	Background	I	VI	186097	-0.0314061845333827	1.0914431496026
237	Background	I	VII	287949	0.411012048263356	1.0914431496026
238	Background	I	VI	191994	-0.802743909597514	1.0914431496026
239	Background	I	VI	190831	0.122145133932006	1.0914431496026
240	Background	I	VI	186433	-0.755694473115062	1.0914431496026
241	Background	I	VII	288017	0.52038017414753	1.0914431496026
242	Background	I	VI	192013	-0.0860254299655636	1.0914431496026
243	Background	I	VI	190897	-1.17964489093802	1.0914431496026
244	Background	I	VI	186589	0.0999164703057067	1.0914431496026
245	Background	I	VII	288075	-1.15187587774946	1.0914431496026
246	Background	I	VI	192028	-0.234683248102947	1.0914431496026
247	Background	I	VI	191020	-0.804315392161885	1.0914431496026
248	Background	I	VI	186667	-0.352668035177342	1.0914431496026
249	Background	I	VII	288085	0.0339295714778249	1.0914431496026
250	Background	I	VI	192045	-0.514010583744934	1.0914431496026
251	Background	I	VI	191392	-0.01328180422687	1.0914431496026
252	Background	I	VI	186748	-0.241219708405915	1.0914431496026
253	Background	I	VII	288169	-0.134683687415555	1.0914431496026
254	Background	I	VI	192050	-0.407301935857604	1.0914431496026
255	Background	I	VI	191395	-0.657230727095152	1.0914431496026
256	Background	I	VI	186886	-0.279764246266364	1.0914431496026
257	Background	I	VII	288616	-0.613902043170137	1.0914431496026
258	Background	I	VI	192065	-0.516672578371368	1.0914431496026
259	Background	I	VI	191416	0.146355755207187	1.0914431496026
260	Background	I	VI	187015	-0.664200884630333	1.0914431496026
261	Background	I	VII	288796	0.427688401620219	1.0914431496026
262	Background	I	VI	192074	0.185075355697227	1.0914431496026
263	Background	I	VI	191470	0.435344114209289	1.0914431496026
264	Background	I	VI	187090	-0.451119732635401	1.0914431496026
265	Background	I	VII	288805	-0.228029314811716	1.0914431496026
266	Background	I	VI	192100	0.258667726914783	1.0914431496026
267	Background	I	VI	191636	-0.130814229814508	1.0914431496026
268	Background	I	VI	187135	-0.169206842501792	1.0914431496026
269	Background	I	VII	288830	-1.13065701183203	1.0914431496026
270	Background	I	VI	192104	-0.1790128971276	1.0914431496026
271	Background	I	VII	302725	-0.829812298244954	1.0914431496026
272	Background	I	VI	187801	0.120437759751856	1.0914431496026
273	Background	I	VII	289440	-0.545727409297501	1.0914431496026
274	Background	I	VI	192122	0.189474458830104	1.0914431496026
275	Background	I	VII	303261	0.0240177548148567	1.0914431496026
276	Background	I	VI	188023	-0.348181088999343	1.0914431496026
277	Background	I	VII	289648	0.113658800986774	1.0914431496026
278	Background	I	VI	192128	-0.0902325705834841	1.0914431496026
279	Background	I	VII	303497	-0.271723763299402	1.0914431496026
280	Background	I	VI	188077	0.100991616479957	1.0914431496026
281	Background	I	VII	289886	-0.694581620566414	1.0914431496026
282	Background	I	VI	192134	-0.0891460910386095	1.0914431496026
283	Background	I	VII	303745	0.297231635089395	1.0914431496026
284	Background	I	VI	188203	0.409827795629314	1.0914431496026
285	Background	I	VII	289892	-0.981585418883638	1.0914431496026
286	Background	I	VI	192166	-0.754595476412355	1.0914431496026
287	Background	I	VII	303997	-0.0701798750699546	1.0914431496026
288	Background	I	VI	188428	-0.627916675059069	1.0914431496026
289	Background	I	VII	289991	0.605489282029796	1.0914431496026
290	Background	I	VI	192172	-0.364527734066022	1.0914431496026
291	Background	I	VII	304012	-0.243661417127275	1.0914431496026
292	Background	I	VI	188704	0.147178656836386	1.0914431496026
293	Background	I	VII	290846	-0.0655556628941364	1.0914431496026
294	Background	I	VI	192234	-0.284584503643845	1.0914431496026
295	Background	I	VII	304107	0.296596606923392	1.0914431496026
296	Background	I	VI	189096	-0.4419091741128	1.0914431496026
297	Background	I	VII	290867	0.105964691414465	1.0914431496026
298	Background	I	VI	192240	0.244769509954713	1.0914431496026
299	Background	I	VII	304140	-0.0170765219552151	1.0914431496026
300	Background	I	VI	189505	0.0931569319505146	1.0914431496026
301	Background	I	VII	291260	0.661269461385565	1.0914431496026
302	Background	I	VI	192288	0.608048637121001	1.0914431496026
303	Background	I	VII	304247	0.175813252623604	1.0914431496026
304	Background	I	VI	189631	0.187151023231752	1.0914431496026
305	Background	I	VII	291494	-0.231898774675641	1.0914431496026
306	Background	I	VI	192358	-0.387307777106324	1.0914431496026
307	Background	I	VII	305050	-1.67186755274894	1.0914431496026
308	Background	I	VI	189700	-0.0698995844355838	1.0914431496026
309	Background	I	VII	291653	-0.280310496559272	1.0914431496026
310	Background	I	VI	192376	0.626185334923866	1.0914431496026
311	Background	I	VII	305095	-0.293680392212583	1.0914431496026
312	Background	I	VI	189752	-0.416985628657545	1.0914431496026
313	Background	I	VII	292374	0.0327728480627589	1.0914431496026
314	Background	I	VI	192485	0.392060471674361	1.0914431496026
315	Background	I	VII	305110	-1.30014398497301	1.0914431496026
316	Background	I	VI	189901	0.162393872750307	1.0914431496026
317	Background	I	VII	292462	0.205612957884949	1.0914431496026
318	Background	I	VI	192497	0.0731066298549878	1.0914431496026
319	Background	I	VII	305233	0.0300524466714915	1.0914431496026
320	Background	I	VI	190159	0.115984689597028	1.0914431496026
321	Background	I	VII	292839	-0.57461293864083	1.0914431496026
322	Background	I	VI	192522	-0.31679968014372	1.0914431496026
323	Background	I	VII	305542	-0.562633358361331	1.0914431496026
324	Background	I	VI	190169	-0.692992429920334	1.0914431496026
325	Background	I	VII	293143	0.129735084966211	1.0914431496026
326	Background	I	VI	192545	0.249772441006052	1.0914431496026
327	Background	I	VII	305553	-0.310962632751567	1.0914431496026
328	Background	I	VI	190174	-0.0665630572889979	1.0914431496026
329	Background	I	VII	293155	-0.0152076015293008	1.0914431496026
330	Background	I	VI	192590	-0.723722410130172	1.0914431496026
331	Background	I	VII	305644	-0.360966929255116	1.0914431496026
332	Background	I	VI	190180	-0.240026492147844	1.0914431496026
333	Background	I	VII	293254	0.308209336146327	1.0914431496026
334	Background	I	VI	192707	-0.264800000592058	1.0914431496026
335	Background	I	VII	305680	0.685952936864266	1.0914431496026
336	Background	I	VI	190258	0.0292036139949434	1.0914431496026
337	Background	I	VII	293255	-1.0894134860298	1.0914431496026
338	Background	I	VI	192937	-0.140237083036147	1.0914431496026
339	Background	I	VII	305928	0.725181006495092	1.0914431496026
340	Background	I	VI	190306	-0.630227528073987	1.0914431496026
341	Background	I	VII	293305	1.13024479117008	1.0914431496026
342	Background	I	VI	192981	-0.784880640759829	1.0914431496026
343	Background	I	VII	305956	0.708119119203516	1.0914431496026
344	Background	I	VI	190339	-0.169124989876871	1.0914431496026
345	Background	I	VII	293517	-0.201485839460682	1.0914431496026
346	Background	I	VI	193000	-0.583576242972365	1.0914431496026
347	Background	I	VII	306133	-0.202552933202101	1.0914431496026
348	Background	I	VII	300910	0.0338429559771899	1.0914431496026
349	Background	I	VII	294111	-0.275966382581898	1.0914431496026
350	Background	I	VI	193039	0.214272887154943	1.0914431496026
351	Background	I	VII	306793	0.299950669991597	1.0914431496026
352	Background	I	VII	300952	0.0125545527175416	1.0914431496026
353	Background	I	VII	294227	-0.354527970097445	1.0914431496026
354	Background	I	VI	193175	-0.48962594829946	1.0914431496026
355	Background	I	VII	306889	-0.423422236694125	1.0914431496026
356	Background	I	VII	301018	-0.145940444408093	1.0914431496026
357	Background	I	VII	294308	-0.488845204095688	1.0914431496026
358	Background	I	VI	193319	-0.398566653889091	1.0914431496026
359	Background	I	VII	306965	-0.332359690837024	1.0914431496026
360	Background	I	VII	301042	-0.269974225580909	1.0914431496026
361	Background	I	VII	294683	-0.114183474411727	1.0914431496026
362	Background	I	VI	193326	-0.296996817705615	1.0914431496026
363	Background	I	VII	307066	-0.00858434012214107	1.0914431496026
364	Background	I	VII	301531	0.936898936519583	1.0914431496026
365	Background	I	VII	295562	-0.140921565575867	1.0914431496026
366	Background	I	VI	193344	-0.302743442100896	1.0914431496026
367	Background	I	VII	307084	0.0253861310905165	1.0914431496026
368	Background	I	VII	301606	-0.694529114461301	1.0914431496026
369	Background	I	VII	295612	-1.02954451842642	1.0914431496026
370	Background	I	VI	193346	0.33775033038867	1.0914431496026
371	Background	I	VII	307865	-1.40562945916095	1.0914431496026
372	Background	I	VII	301819	0.329947096553245	1.0914431496026
373	Background	I	VII	295711	0.556623313028327	1.0914431496026
374	Background	I	VI	193410	-0.902658367197097	1.0914431496026
375	Background	I	VII	308423	0.259364240103842	1.0914431496026
376	Background	I	VII	301891	0.549255348990559	1.0914431496026
377	Background	I	VII	296177	-0.755033332318902	1.0914431496026
378	Background	I	VI	193556	-0.238685222108365	1.0914431496026
379	Background	I	VII	308778	-0.377161119230924	1.0914431496026
380	Background	I	VII	302104	0.0718364698266334	1.0914431496026
381	Background	I	VII	296192	0.164898835078869	1.0914431496026
382	Background	I	VI	193711	0.892443989265914	1.0914431496026
383	Background	I	VII	308800	-0.887546812320675	1.0914431496026
384	Background	I	VII	302394	0.76741082197437	1.0914431496026
385	Background	I	VII	296304	-0.907956867479064	1.0914431496026
386	Background	I	VI	194072	-0.295241811675488	1.0914431496026
387	Background	I	VII	308830	1.22518058322094	1.0914431496026
388	Background	I	VII	302483	-0.139803956470199	1.0914431496026
389	Background	I	VII	296534	0.0856137030288584	1.0914431496026
390	Background	I	VI	194081	0.150333760344468	1.0914431496026
391	Background	I	VII	308913	-0.190707487016293	1.0914431496026
392	Background	I	VI	200488	-0.610734650481912	1.0914431496026
393	Background	I	VII	297102	0.644664445297358	1.0914431496026
394	Background	I	VI	194092	0.662582693154861	1.0914431496026
395	Background	I	VII	310453	-0.576182626498181	1.0914431496026
396	Background	I	VI	200563	-0.667822823454048	1.0914431496026
397	Background	I	VII	297191	-0.678750371832881	1.0914431496026
398	Background	I	VI	194109	0.559197535450124	1.0914431496026
399	Background	I	VII	310527	0.682382044926078	1.0914431496026
400	Background	I	VI	200839	0.517929020720734	1.0914431496026
401	Background	I	VII	297260	-0.049426163593805	1.0914431496026
402	Background	I	VI	194154	0.188419866328103	1.0914431496026
403	Background	I	VII	310538	0.0472825188208417	1.0914431496026
404	Background	I	VI	201624	-0.330739709832964	1.0914431496026
405	Background	I	VII	297365	0.351001042619567	1.0914431496026
406	Background	I	VI	194177	-0.315562609756066	1.0914431496026
407	Background	I	VII	310596	0.124892054053633	1.0914431496026
408	Background	I	VI	201758	-0.34726084655533	1.0914431496026
409	Background	I	VII	297386	-0.380297736285578	1.0914431496026
410	Background	I	VI	194182	-0.0200318133189341	1.0914431496026
411	Background	I	VII	310627	0.97861866046776	1.0914431496026
412	Background	I	VI	201882	-0.936366479343074	1.0914431496026
413	Background	I	VII	297392	0.36729101717857	1.0914431496026
414	Background	I	VI	194187	-0.0386719123031394	1.0914431496026
415	Background	I	VII	310906	0.269937265622843	1.0914431496026
416	Background	I	VI	201896	-0.00540957909796865	1.0914431496026
417	Background	I	VII	297533	0.0800121005204006	1.0914431496026
418	Background	I	VI	194193	1.05079805798645	1.0914431496026
419	Background	I	VII	310907	0.0346558163615562	1.0914431496026
420	Background	I	VI	201948	-0.633621151797644	1.0914431496026
421	Background	I	VII	297805	-0.14372237343508	1.0914431496026
422	Background	I	VI	194247	-0.357147267641068	1.0914431496026
423	Background	I	VII	311249	0.0932587199893827	1.0914431496026
424	Background	I	VI	201955	1.37898803612705	1.0914431496026
425	Background	I	VII	297820	0.483929170997772	1.0914431496026
426	Background	I	VI	194288	-0.252884303397528	1.0914431496026
427	Background	I	VII	311272	-0.037664402560297	1.0914431496026
428	Background	I	VI	201959	-0.182259066365088	1.0914431496026
429	Background	I	VII	298107	0.387528052778036	1.0914431496026
430	Background	I	VI	194306	-0.428049982414694	1.0914431496026
431	Background	I	VII	312110	-0.0791098187039782	1.0914431496026
432	Background	I	VI	202052	-0.0230837918098428	1.0914431496026
433	Background	I	VII	298874	-0.319446437596934	1.0914431496026
434	Background	I	VI	194310	0.399050118664244	1.0914431496026
435	Background	I	VII	312735	0.273268749872073	1.0914431496026
436	Background	I	VI	202686	-0.836286919027774	1.0914431496026
437	Background	I	VII	299192	0.347864754701226	1.0914431496026
438	Background	I	VI	194320	-0.579970260361193	1.0914431496026
439	Background	I	VII	313053	-0.415850398078735	1.0914431496026
440	Background	I	VI	202731	0.341927788063502	1.0914431496026
441	Background	I	VII	299216	0.121121796730773	1.0914431496026
442	Background	I	VI	194362	0.30370810289746	1.0914431496026
443	Background	I	VII	313141	-0.367573216613486	1.0914431496026
444	Background	I	VI	202770	-0.109086724392563	1.0914431496026
445	Background	I	VII	299249	-0.146281653635991	1.0914431496026
446	Background	I	VI	194505	-0.31728590067122	1.0914431496026
447	Background	I	VII	313232	0.0980009624192969	1.0914431496026
448	Background	I	VI	202970	-0.65517255156137	1.0914431496026
449	Background	I	VII	299664	0.85562007231356	1.0914431496026
450	Background	I	VI	194540	0.3726245210524	1.0914431496026
451	Background	I	VII	313362	0.90275762911995	1.0914431496026
452	Background	I	VI	202995	0.0264970183171165	1.0914431496026
453	Background	I	VII	300190	-0.909040483019354	1.0914431496026
454	Background	I	VI	194606	0.0459250806591682	1.0914431496026
455	Background	I	VII	313533	-1.77014834758263	1.0914431496026
456	Background	I	VI	203115	-0.0256325907755788	1.0914431496026
457	Background	I	VII	300493	-0.135432798855229	1.0914431496026
458	Background	I	VI	195150	0.185051976474478	1.0914431496026
459	Background	I	VII	313815	0.140389972726483	1.0914431496026
460	Background	I	VI	203172	0.129820614267184	1.0914431496026
461	Background	I	VII	300865	0.255282740831247	1.0914431496026
462	Background	I	VI	195375	0.321395679435312	1.0914431496026
463	Background	I	VII	314287	-0.409624289093492	1.0914431496026
464	Background	I	VI	203623	-0.759747664956385	1.0914431496026
465	Background	I	VII	300904	0.277498227018987	1.0914431496026
466	Background	I	VI	195395	0.150824309347607	1.0914431496026
467	Background	I	VII	314398	0.0549339989517649	1.0914431496026
468	Background	I	VI	203628	-0.331959105625889	1.0914431496026
469	Background	I	VI	198647	0.0108603413129111	1.0914431496026
470	Background	I	VI	195471	0.688413229076366	1.0914431496026
471	Background	I	VII	314616	-0.459690058392837	1.0914431496026
472	Background	I	VI	203665	-1.36609350316412	1.0914431496026
473	Background	I	VI	198689	-0.194654606396386	1.0914431496026
474	Background	I	VI	195636	-0.544568858862686	1.0914431496026
475	Background	I	VII	315021	-0.477141480004897	1.0914431496026
476	Background	I	VI	203706	-0.721811139334898	1.0914431496026
477	Background	I	VI	198959	-0.784997839615426	1.0914431496026
478	Background	I	VI	195711	-0.602296393315083	1.0914431496026
479	Background	I	VII	315146	-0.140660220097575	1.0914431496026
480	Background	I	VI	203799	-0.108616359756761	1.0914431496026
481	Background	I	VI	199066	0.801451864132054	1.0914431496026
482	Background	I	VI	196194	0.0634774048558392	1.0914431496026
483	Background	I	VII	315200	-0.0447749856555162	1.0914431496026
484	Background	I	VI	203808	-0.38595458188981	1.0914431496026
485	Background	I	VI	199107	-0.520218992027854	1.0914431496026
486	Background	I	VI	196281	0.23228613944001	1.0914431496026
487	Background	I	VII	315309	0.172206747788941	1.0914431496026
488	Background	I	VI	203845	-0.22308545643771	1.0914431496026
489	Background	I	VI	199246	-0.00989424597913013	1.0914431496026
490	Background	I	VI	196316	-0.47841278516652	1.0914431496026
491	Background	I	VII	315509	0.39407845368947	1.0914431496026
492	Background	I	VI	204006	-0.330774804271144	1.0914431496026
493	Background	I	VI	199373	-0.341021579692162	1.0914431496026
494	Background	I	VI	196491	-0.125057534258434	1.0914431496026
495	Background	I	VII	315938	0.0729777459657631	1.0914431496026
496	Background	I	VI	204274	0.184980809744653	1.0914431496026
497	Background	I	VI	199443	-0.166732609256083	1.0914431496026
498	Background	I	VI	196563	0.000966965049386501	1.0914431496026
499	Background	I	VII	316307	-0.304439656226149	1.0914431496026
500	Background	I	VI	204282	-0.710209649825268	1.0914431496026
501	Background	I	VI	199511	1.82345740415442	1.0914431496026
502	Background	I	VI	196793	-0.438746157333941	1.0914431496026
503	Background	I	VII	316332	-0.109375394134906	1.0914431496026
504	Background	I	VI	204676	0.276623620465465	1.0914431496026
505	Background	I	VI	199558	-0.41936797396177	1.0914431496026
506	Background	I	VI	196797	0.296429782478644	1.0914431496026
507	Background	I	VII	316576	0.0989748539492582	1.0914431496026
508	Background	I	VI	204767	0.588562726450267	1.0914431496026
509	Background	I	VI	199576	0.0129035586756929	1.0914431496026
510	Background	I	VI	196820	-1.09510458762269	1.0914431496026
511	Background	I	VII	316577	0.363103100016986	1.0914431496026
512	Background	I	VI	204770	0.0745605295284696	1.0914431496026
513	Background	I	VI	177337	0.545745986488195	1.0914431496026
514	Background	I	VI	196830	-0.143307319066765	1.0914431496026
515	Background	I	VII	316685	-0.769792515169998	1.0914431496026
516	Background	I	VI	204812	-0.252938252286302	1.0914431496026
517	Background	I	VI	177400	-0.0493426228013909	1.0914431496026
518	Background	I	VI	196842	-0.00151834399230053	1.0914431496026
519	Background	I	VII	316731	0.086437215414624	1.0914431496026
520	Background	I	VI	204826	-0.296066701691469	1.0914431496026
521	Background	I	VI	177638	0.173497538812707	1.0914431496026
522	Background	I	VI	196877	-0.114499213182788	1.0914431496026
523	Background	I	VII	316750	1.14540564152597	1.0914431496026
524	Background	I	VI	204840	-0.226275018083792	1.0914431496026
525	Background	I	VI	177672	-0.411417641008195	1.0914431496026
526	Background	I	VI	197081	-0.714080762200447	1.0914431496026
527	Background	I	VII	316827	0.0888215826893007	1.0914431496026
528	Background	I	VI	204871	0.921792459475789	1.0914431496026
529	Background	I	VI	177674	-0.091444358884963	1.0914431496026
530	Background	I	VI	197402	0.446175589306107	1.0914431496026
531	Background	I	VII	316980	0.172468673505978	1.0914431496026
532	Background	I	VI	204889	0.431568506715003	1.0914431496026
533	Background	I	VI	177675	-0.231400140782888	1.0914431496026
534	Background	I	VI	197486	-0.547485713567894	1.0914431496026
535	Background	I	VII	317124	0.83694120424046	1.0914431496026
536	Background	I	VI	204891	0.76935419674104	1.0914431496026
537	Background	I	VI	177693	-0.0154556798458079	1.0914431496026
538	Background	I	VI	197726	-0.462109286079366	1.0914431496026
539	Background	I	VII	317159	-0.33006735739795	1.0914431496026
540	Background	I	VI	204894	0.0607467471394878	1.0914431496026
541	Background	I	VI	177858	-0.394574617947596	1.0914431496026
542	Background	I	VI	197758	-0.439979952913996	1.0914431496026
543	Background	I	VII	317269	-0.433946572290987	1.0914431496026
544	Background	I	VI	204901	0.0491457370000824	1.0914431496026
545	Background	I	VI	177890	-0.487830988990644	1.0914431496026
546	Background	I	VI	197775	-0.0940536143530208	1.0914431496026
547	Background	I	VII	317405	-0.429544490669025	1.0914431496026
548	Background	I	VI	204918	-0.651559452934424	1.0914431496026
549	Background	I	VI	178373	0.229804547840254	1.0914431496026
550	Background	I	VI	197849	-1.37582551752053	1.0914431496026
551	Background	I	VII	317746	0.0760047641159463	1.0914431496026
552	Background	I	VI	205293	0.0479748248303752	1.0914431496026
553	Background	I	VI	178440	-1.20403491135305	1.0914431496026
554	Background	I	VI	198087	0.0273958352813865	1.0914431496026
555	Background	I	VII	318040	-0.18795421179438	1.0914431496026
556	Background	I	VI	205297	-0.418513059545713	1.0914431496026
557	Background	I	VI	178452	0.666787816983456	1.0914431496026
558	Background	I	VI	198089	-0.254029052608923	1.0914431496026
559	Background	I	VII	318105	0.0215677699345756	1.0914431496026
560	Background	I	VI	205404	-0.560899175518549	1.0914431496026
561	Background	I	VI	178649	-0.258921753254905	1.0914431496026
562	Background	I	VI	198092	-0.319271662539038	1.0914431496026
563	Background	I	VII	318110	-0.546498969226155	1.0914431496026
564	Background	I	VI	205431	-0.0398325602314776	1.0914431496026
565	Background	I	VI	178655	-0.108156707961709	1.0914431496026
566	Background	I	VI	198116	-0.890411555711735	1.0914431496026
567	Background	I	VII	318111	0.301778191413131	1.0914431496026
568	Background	I	VI	205547	0.261877223085287	1.0914431496026
569	Background	I	VI	178663	0.381708768849679	1.0914431496026
570	Background	I	VI	198275	-0.574226004005987	1.0914431496026
571	Background	I	VII	318195	-0.608719093925998	1.0914431496026
572	Background	I	VI	205576	0.1035556579251	1.0914431496026
573	Background	I	VI	178696	-0.21571921443616	1.0914431496026
574	Background	I	VI	198446	0.136617537664215	1.0914431496026
575	Background	I	VII	318310	-0.128095050664515	1.0914431496026
576	Background	I	VI	205793	-0.509256582488291	1.0914431496026
577	Background	I	VI	178880	-0.256051584541314	1.0914431496026
578	Background	I	VI	198501	1.08748116992474	1.0914431496026
579	Background	I	VII	318334	-0.162977514384347	1.0914431496026
580	Background	I	VI	205932	-0.229660160882227	1.0914431496026
581	Background	I	VI	178912	-0.153509143442222	1.0914431496026
582	Background	I	VI	198590	0.0561289560991743	1.0914431496026
583	Background	I	VII	318336	0.458686199115328	1.0914431496026
584	Background	I	VI	206167	0.150915025539709	1.0914431496026
585	Background	I	VI	179064	0.434119574621415	1.0914431496026
586	Background	I	VI	198602	0.18418637875023	1.0914431496026
587	Background	I	VII	318383	-0.69680312246165	1.0914431496026
588	Background	I	VI	206215	-0.823775434328111	1.0914431496026
589	Background	I	VI	179094	-0.630787907826436	1.0914431496026
590	Background	I	VI	174682	-0.322300255700699	1.0914431496026
591	Background	I	VII	318421	-0.286923817340082	1.0914431496026
592	Background	I	VI	206256	-0.243935503918992	1.0914431496026
593	Background	I	VI	179825	-0.231131815075564	1.0914431496026
594	Background	I	VI	174712	-0.385363274951586	1.0914431496026
595	Background	I	VII	318441	0.0882460186456428	1.0914431496026
596	Background	I	VI	206355	0.243086809878922	1.0914431496026
597	Background	I	VI	179835	-0.591310831977592	1.0914431496026
598	Background	I	VI	175077	-0.0742656522435721	1.0914431496026
599	Background	I	VII	318467	0.513773521942572	1.0914431496026
600	Background	I	VI	206445	-0.291700119933406	1.0914431496026
601	Background	I	VI	179944	0.00436063213441298	1.0914431496026
602	Background	I	VI	175522	0.558725265904782	1.0914431496026
603	Background	I	VII	318476	0.54901077205369	1.0914431496026
604	Background	I	VI	206552	-0.427948287540844	1.0914431496026
605	Background	I	VI	180324	-0.385076471840621	1.0914431496026
606	Background	I	VI	175576	0.213569929984952	1.0914431496026
607	Background	I	VII	318583	0.0848477048749748	1.0914431496026
608	Background	I	VI	206719	0.852363151458046	1.0914431496026
609	Background	I	VI	180347	-0.126053028004288	1.0914431496026
610	Background	I	VI	176296	0.330085025304968	1.0914431496026
611	Background	I	VII	318584	0.251878403579874	1.0914431496026
612	Background	I	VI	206741	-0.193064538462687	1.0914431496026
613	Background	I	VI	180531	0.424367957073258	1.0914431496026
614	Background	I	VI	176404	-1.36133925604387	1.0914431496026
615	Background	I	VII	318587	0.607110798774677	1.0914431496026
616	Background	I	VI	206775	0.185471194258516	1.0914431496026
617	Background	I	VI	180611	-0.464205197421762	1.0914431496026
618	Background	I	VI	176506	0.158935350824507	1.0914431496026
619	Background	I	VII	318591	-0.165701502083837	1.0914431496026
620	Background	I	VI	206905	0.878079659840684	1.0914431496026
621	Background	I	VI	180656	0.416119293683148	1.0914431496026
622	Background	I	VI	176548	-0.300509849803823	1.0914431496026
623	Background	I	VII	318676	-0.26248533557452	1.0914431496026
624	Background	I	VI	206984	0.214100561745689	1.0914431496026
625	Background	I	VI	180923	0.252199214875447	1.0914431496026
626	Background	I	VI	176588	0.395227820063258	1.0914431496026
627	Background	I	VII	318787	-0.0143729460315682	1.0914431496026
628	Background	I	VI	207059	1.19059854268062	1.0914431496026
629	Background	I	VII	389529	0.109434982223075	1.0914431496026
630	Background	I	VI	177249	1.17936788853422	1.0914431496026
631	Background	I	VII	318831	1.56410427674409	1.0914431496026
632	Background	I	VI	207125	0.251748723822838	1.0914431496026
633	Background	I	VII	389751	0.115326340895978	1.0914431496026
634	Background	I	VII	343116	-0.0471996113470156	1.0914431496026
635	Background	I	VII	318860	1.76731552652109	1.0914431496026
636	Background	I	VI	207192	-0.0644462437956698	1.0914431496026
637	Background	I	VII	389777	-0.325252927273693	1.0914431496026
638	Background	I	VII	343175	0.154390636602664	1.0914431496026
639	Background	I	VII	318881	-2.01733550605176	1.0914431496026
640	Background	I	VI	207253	0.41234284368173	1.0914431496026
641	Background	I	VII	389935	0.236600517969675	1.0914431496026
642	Background	I	VII	343251	-0.240163492086864	1.0914431496026
643	Background	I	VII	318957	-0.118541075594165	1.0914431496026
644	Background	I	VI	207357	0.332806976496306	1.0914431496026
645	Background	I	VII	390193	0.663856135124455	1.0914431496026
646	Background	I	VII	343914	-0.0130228854879796	1.0914431496026
647	Background	I	VII	318985	-0.2050608652535	1.0914431496026
648	Background	I	VI	207472	-0.461665390147532	1.0914431496026
649	Background	I	VII	390234	0.616780295280954	1.0914431496026
650	Background	I	VII	344216	0.207816229138027	1.0914431496026
651	Background	I	VII	319020	-0.243278758737533	1.0914431496026
652	Background	I	VI	207604	0.893834497063932	1.0914431496026
653	Background	I	VII	390274	-0.632327106887712	1.0914431496026
654	Background	I	VII	344290	0.167086121648234	1.0914431496026
655	Background	I	VII	319144	-0.336593313829702	1.0914431496026
656	Background	I	VI	207607	0.118295275173271	1.0914431496026
657	Background	I	VII	390358	-0.0962066069896605	1.0914431496026
658	Background	I	VII	344309	0.620095205893647	1.0914431496026
659	Background	I	VII	319179	0.315334035187353	1.0914431496026
660	Background	I	VI	207679	-0.60890332603605	1.0914431496026
661	Background	I	VII	390359	-0.243780617651144	1.0914431496026
662	Background	I	VII	344550	-0.981621041655908	1.0914431496026
663	Background	I	VII	319247	-0.588084070461605	1.0914431496026
664	Background	I	VI	207696	0.197981834453518	1.0914431496026
665	Background	I	VII	390484	0.474286689108506	1.0914431496026
666	Background	I	VII	344881	-0.662311197712388	1.0914431496026
667	Background	I	VII	319258	0.921824657408097	1.0914431496026
668	Background	I	VI	207700	0.509613455758801	1.0914431496026
669	Background	I	VII	390695	0.226962025617896	1.0914431496026
670	Background	I	VII	345064	-0.00539821029239353	1.0914431496026
671	Background	I	VII	319275	0.536549827218107	1.0914431496026
672	Background	I	VI	207856	-0.957053110031745	1.0914431496026
673	Background	I	VII	391024	0.182700953031916	1.0914431496026
674	Background	I	VII	345331	-0.545238337182862	1.0914431496026
675	Background	I	VII	319290	-0.719792834080941	1.0914431496026
676	Background	I	VI	207862	-1.47864334836068	1.0914431496026
677	Background	I	VII	391475	-0.1207480156745	1.0914431496026
678	Background	I	VII	345471	0.531989564679705	1.0914431496026
679	Background	I	VII	319297	-0.433661027112139	1.0914431496026
680	Background	I	VI	207865	1.06561656641167	1.0914431496026
681	Background	I	VII	391660	0.102771173551788	1.0914431496026
682	Background	I	VII	345521	-0.256453077684587	1.0914431496026
683	Background	I	VII	319858	-0.504429030450322	1.0914431496026
684	Background	I	VI	208024	0.431558301833057	1.0914431496026
685	Background	I	VII	391874	-0.707735198884837	1.0914431496026
686	Background	I	VII	345871	-0.938678526493862	1.0914431496026
687	Background	I	VII	319966	-0.374820163674789	1.0914431496026
688	Background	I	VI	208120	-0.121996421295326	1.0914431496026
689	Background	I	VII	392158	-0.0926325679349593	1.0914431496026
690	Background	I	VII	345925	-1.07128119914871	1.0914431496026
691	Background	I	VII	319967	-0.547928994856077	1.0914431496026
692	Background	I	VI	208427	0.169280961470922	1.0914431496026
693	Background	I	VII	392382	-0.239235991314183	1.0914431496026
694	Background	I	VII	346253	1.09241236902372	1.0914431496026
695	Background	I	VII	320018	0.0286799878821384	1.0914431496026
696	Background	I	VI	208850	-0.303833700754339	1.0914431496026
697	Background	I	VII	392453	0.104521631280086	1.0914431496026
698	Background	I	VII	346294	0.302153979129115	1.0914431496026
699	Background	I	VII	320036	0.55604970032911	1.0914431496026
700	Background	I	VI	209202	0.14124791336997	1.0914431496026
701	Background	I	VII	392603	-0.455679087271243	1.0914431496026
702	Background	I	VII	346336	0.283334314098066	1.0914431496026
703	Background	I	VII	320310	-0.998555457569244	1.0914431496026
704	Background	I	VI	209238	-0.647975491154452	1.0914431496026
705	Background	I	VII	392984	-0.0359749543544728	1.0914431496026
706	Background	I	VII	346369	-0.607975921042144	1.0914431496026
707	Background	I	VII	320532	0.228304947249216	1.0914431496026
708	Background	I	VI	210003	0.123026399107962	1.0914431496026
709	Background	I	VII	392993	-0.604995402479225	1.0914431496026
710	Background	I	VII	346793	0.295264530555097	1.0914431496026
711	Background	I	VII	320597	-0.781423628742753	1.0914431496026
712	Background	I	VI	210512	0.274533215123576	1.0914431496026
713	Background	I	VII	393116	-0.855507846212549	1.0914431496026
714	Background	I	VII	346985	-0.671146304702182	1.0914431496026
715	Background	I	VII	320614	1.18859244895204	1.0914431496026
716	Background	I	VI	210664	-0.393254577131677	1.0914431496026
717	Background	I	VII	393221	0.616226305749332	1.0914431496026
718	Background	I	VII	347168	-0.760282936037462	1.0914431496026
719	Background	I	VII	320753	-0.0808709417018579	1.0914431496026
720	Background	I	VI	210741	1.16392971019948	1.0914431496026
721	Background	I	VII	393228	-0.174416427489939	1.0914431496026
722	Background	I	VII	347213	-0.127844103533603	1.0914431496026
723	Background	I	VII	320756	0.298855200934935	1.0914431496026
724	Background	I	VI	210742	-0.182724828853274	1.0914431496026
725	Background	I	VII	393326	0.117058399278112	1.0914431496026
726	Background	I	VII	347223	0.698589175003686	1.0914431496026
727	Background	I	VII	320760	0.236342013792423	1.0914431496026
728	Background	I	VI	211326	-0.256919151987256	1.0914431496026
729	Background	I	VII	393563	0.0143251735039734	1.0914431496026
730	Background	I	VII	347274	-0.28636313646293	1.0914431496026
731	Background	I	VII	320838	-0.184120452526638	1.0914431496026
732	Background	I	VI	211683	-0.0410406256187478	1.0914431496026
733	Background	I	VII	393632	0.335389840264218	1.0914431496026
734	Background	I	VII	347278	-0.0484637828141083	1.0914431496026
735	Background	I	VII	320886	0.262391792302313	1.0914431496026
736	Background	I	VI	211826	-0.244824761023571	1.0914431496026
737	Background	I	VII	393726	-0.567321599247962	1.0914431496026
738	Background	I	VII	347562	-1.04550978351591	1.0914431496026
739	Background	I	VII	320919	-0.0306849792493085	1.0914431496026
740	Background	I	VI	212121	0.107916194225663	1.0914431496026
741	Background	I	VII	393744	0.164883359714964	1.0914431496026
742	Background	I	VII	347571	-0.0748370679901128	1.0914431496026
743	Background	I	VII	321049	-0.386929909205159	1.0914431496026
744	Background	I	VI	212247	-1.5288910490117	1.0914431496026
745	Background	I	VII	393752	-0.636204993699576	1.0914431496026
746	Background	I	VII	347679	-0.881240416531638	1.0914431496026
747	Background	I	VII	321054	-0.101131506839807	1.0914431496026
748	Background	I	VI	212520	-0.129636629299441	1.0914431496026
749	Background	I	VII	393780	0.025524370602415	1.0914431496026
750	Background	I	VII	347993	0.784825530564619	1.0914431496026
751	Background	I	VII	321057	0.724157382158085	1.0914431496026
752	Background	I	VI	212940	-0.0568253771826231	1.0914431496026
753	Background	I	VII	393813	-0.75236526429562	1.0914431496026
754	Background	I	VII	348093	-0.341744737023153	1.0914431496026
755	Background	I	VII	321069	-0.261914554764786	1.0914431496026
756	Background	I	VI	213026	-0.887833198876483	1.0914431496026
757	Background	I	VII	393817	0.848495316882691	1.0914431496026
758	Background	I	VII	348124	-0.632412159786091	1.0914431496026
759	Background	I	VII	321072	-0.293970506799834	1.0914431496026
760	Background	I	VI	213030	-0.669519691880396	1.0914431496026
761	Background	I	VII	394219	-0.799892369960716	1.0914431496026
762	Background	I	VII	348496	-0.314113224046376	1.0914431496026
763	Background	I	VII	321247	-0.218360863856562	1.0914431496026
764	Background	I	VI	213033	0.133306642499592	1.0914431496026
765	Background	I	VII	394459	-0.420510105128626	1.0914431496026
766	Background	I	VII	349044	-0.958923429449563	1.0914431496026
767	Background	I	VII	321285	0.943016360586654	1.0914431496026
768	Background	I	VI	213048	-0.155795564729485	1.0914431496026
769	Background	I	VII	394474	0.111539221948589	1.0914431496026
770	Background	I	VII	349065	0.343590064257181	1.0914431496026
771	Background	I	VII	321469	-0.973857669185021	1.0914431496026
772	Background	I	VI	213216	0.0690415555841259	1.0914431496026
773	Background	I	VII	394550	0.138931091220378	1.0914431496026
774	Background	I	VII	349165	-0.818929162236669	1.0914431496026
775	Background	I	VII	321718	-0.544058286629493	1.0914431496026
776	Background	I	VI	213243	0.43555192291931	1.0914431496026
777	Background	I	VII	394560	0.604164351114036	1.0914431496026
778	Background	I	VII	349285	0.108249092392453	1.0914431496026
779	Background	I	VII	321744	0.156286473291216	1.0914431496026
780	Background	I	VI	213539	-0.876345622790864	1.0914431496026
781	Background	I	VII	394643	0.153111147449261	1.0914431496026
782	Background	I	VII	349649	0.126979895995691	1.0914431496026
783	Background	I	VII	321972	0.0161989353370309	1.0914431496026
784	Background	I	VI	213825	-0.144812524549183	1.0914431496026
785	Background	I	VII	394661	0.321753765592073	1.0914431496026
786	Background	I	VII	349844	0.0822184009792153	1.0914431496026
787	Background	I	VII	323014	-0.149046670640561	1.0914431496026
788	Background	I	VI	214157	0.316761870127397	1.0914431496026
789	Background	I	VII	394916	-0.549168743256388	1.0914431496026
790	Background	I	VII	350485	0.402484062388473	1.0914431496026
791	Background	I	VII	323073	-0.0580851176819778	1.0914431496026
792	Background	I	VI	214532	-0.444420981453626	1.0914431496026
793	Background	I	VII	394938	0.00557077809238071	1.0914431496026
794	Background	I	VII	351015	-0.16202529161534	1.0914431496026
795	Background	I	VII	323128	0.0145257074913494	1.0914431496026
796	Background	I	VI	214589	0.2804624724037	1.0914431496026
797	Background	I	VII	394958	0.359166071860328	1.0914431496026
798	Background	I	VII	351287	0.0154970231161279	1.0914431496026
799	Background	I	VII	323170	0.0987466693241743	1.0914431496026
800	Background	I	VI	214843	1.30813708248511	1.0914431496026
801	Background	I	VII	394982	-0.964864762630631	1.0914431496026
802	Background	I	VII	351511	-0.0676979918460595	1.0914431496026
803	Background	I	VII	323295	-0.0678173934293326	1.0914431496026
804	Background	I	VI	214901	-0.0439212276797301	1.0914431496026
805	Background	I	VII	395106	-1.40783315691889	1.0914431496026
806	Background	I	VII	351660	-0.108810009980836	1.0914431496026
807	Background	I	VII	323364	0.259681145940893	1.0914431496026
808	Background	I	VI	214955	-1.3479772171415	1.0914431496026
809	Background	I	VII	395150	-0.975363755186896	1.0914431496026
810	Background	I	VII	352151	-0.567039043821046	1.0914431496026
811	Background	I	VII	323433	-0.112786339838884	1.0914431496026
812	Background	I	VI	215546	0.0531001776621191	1.0914431496026
813	Background	I	VII	395210	-0.345538193850977	1.0914431496026
814	Background	I	VII	352206	0.0732756272583257	1.0914431496026
815	Background	I	VII	323434	-0.158434743587984	1.0914431496026
816	Background	I	VI	215586	0.357157460385361	1.0914431496026
817	Background	I	VII	395259	-0.14843457513942	1.0914431496026
818	Background	I	VII	352433	0.227269701804537	1.0914431496026
819	Background	I	VII	323441	0.101896929772565	1.0914431496026
820	Background	I	VI	215801	-0.533004339268383	1.0914431496026
821	Background	I	VII	395553	-0.418436675321342	1.0914431496026
822	Background	I	VII	352556	0.0131938316213264	1.0914431496026
823	Background	I	VII	323458	-0.00492425814995503	1.0914431496026
824	Background	I	VI	216017	-0.217189262046309	1.0914431496026
825	Background	I	VII	395602	-0.342980371358269	1.0914431496026
826	Background	I	VII	352658	-0.532510486011201	1.0914431496026
827	Background	I	VII	323461	0.272511089675941	1.0914431496026
828	Background	I	VI	216056	0.508818660619724	1.0914431496026
829	Background	I	VII	395608	0.0308513145684119	1.0914431496026
830	Background	I	VII	352719	-0.330129410638381	1.0914431496026
831	Background	I	VII	323495	-1.06486282832828	1.0914431496026
832	Background	I	VI	216152	0.614101790239749	1.0914431496026
833	Background	I	VII	395614	-0.0201996177074723	1.0914431496026
834	Background	I	VII	352838	0.099419656581466	1.0914431496026
835	Background	I	VII	323500	0.0543635501877755	1.0914431496026
836	Background	I	VI	216508	0.225983104447603	1.0914431496026
837	Background	I	VII	395788	0.0495373507207189	1.0914431496026
838	Background	I	VII	352889	0.622415606338487	1.0914431496026
839	Background	I	VII	323505	0.0247844069976982	1.0914431496026
840	Background	I	VI	216513	-0.0726420088006157	1.0914431496026
841	Background	I	VII	395803	-0.688649367767645	1.0914431496026
842	Background	I	VII	352951	-1.24675721271644	1.0914431496026
843	Background	I	VII	323540	-0.407415503443443	1.0914431496026
844	Background	I	VI	216519	-0.355356692508601	1.0914431496026
845	Background	I	VII	395815	-0.0321480718992448	1.0914431496026
846	Background	I	VII	353028	-0.291947320724225	1.0914431496026
847	Background	I	VII	323580	0.698127961505898	1.0914431496026
848	Background	I	VI	216530	0.0206208031265156	1.0914431496026
849	Background	I	VII	395980	-0.617068469769598	1.0914431496026
850	Background	I	VII	353381	0.108012250479071	1.0914431496026
851	Background	I	VII	323584	-0.30195934156677	1.0914431496026
852	Background	I	VI	216563	-0.226282013369036	1.0914431496026
853	Background	I	VII	396026	0.522203384316646	1.0914431496026
854	Background	I	VII	353846	0.328179600298426	1.0914431496026
855	Background	I	VII	323594	0.514866094540954	1.0914431496026
856	Background	I	VI	216585	-0.0198303346572483	1.0914431496026
857	Background	I	VII	396203	0.244663785070135	1.0914431496026
858	Background	I	VII	353915	0.0647817909241981	1.0914431496026
859	Background	I	VII	323600	0.0879697944851223	1.0914431496026
860	Background	I	VI	216972	0.18708263297764	1.0914431496026
861	Background	I	VII	396365	-0.521731067229997	1.0914431496026
862	Background	I	VII	353981	-0.544851622844363	1.0914431496026
863	Background	I	VII	323602	-0.447164992705472	1.0914431496026
864	Background	I	VI	217173	-0.281575406127796	1.0914431496026
865	Background	I	VII	396452	0.742286280136241	1.0914431496026
866	Background	I	VII	354122	-0.0849454060256476	1.0914431496026
867	Background	I	VII	323607	0.567015225753531	1.0914431496026
868	Background	I	VI	217258	-0.486579316203781	1.0914431496026
869	Background	I	VII	396575	0.262632667480757	1.0914431496026
870	Background	I	VII	354128	-0.178261382589749	1.0914431496026
871	Background	I	VII	323641	-0.316280236613401	1.0914431496026
872	Background	I	VI	217299	0.199417428944462	1.0914431496026
873	Background	I	VII	396647	-0.229622763707237	1.0914431496026
874	Background	I	VII	354145	0.369074017981828	1.0914431496026
875	Background	I	VII	323644	-1.25479769543982	1.0914431496026
876	Background	I	VI	217312	0.233959718822222	1.0914431496026
877	Background	I	VII	396947	-0.0645623450705102	1.0914431496026
878	Background	I	VII	354206	0.657398952799024	1.0914431496026
879	Background	I	VII	323662	0.126313594687668	1.0914431496026
880	Background	I	VI	217387	0.381944404183503	1.0914431496026
881	Background	I	VII	397091	0.237592823168327	1.0914431496026
882	Background	I	VII	354230	-0.744377997142263	1.0914431496026
883	Background	I	VII	323686	0.423156989942448	1.0914431496026
884	Background	I	VI	217578	-0.331346516814976	1.0914431496026
885	Background	I	VII	397253	0.0282695499387986	1.0914431496026
886	Background	I	VII	354275	0.0880129566593315	1.0914431496026
887	Background	I	VII	323688	0.580894608338594	1.0914431496026
888	Background	I	VI	218021	0.836532165274809	1.0914431496026
889	Background	I	VII	397290	0.42043516696314	1.0914431496026
890	Background	I	VII	354432	0.45948068029814	1.0914431496026
891	Background	I	VII	323695	0.38866555438253	1.0914431496026
892	Background	I	VI	218127	1.50307828264523	1.0914431496026
893	Background	I	VII	397325	0.082915220922358	1.0914431496026
894	Background	I	VII	354534	0.0301505271436016	1.0914431496026
895	Background	I	VII	323703	-0.700287075514246	1.0914431496026
896	Background	I	VI	218244	0.103375273147921	1.0914431496026
897	Background	I	VII	397448	0.0127479913633303	1.0914431496026
898	Background	I	VII	354728	0.422562688166751	1.0914431496026
899	Background	I	VII	323711	-0.813694786808145	1.0914431496026
900	Background	I	VI	218594	-0.588729155002621	1.0914431496026
901	Background	I	VII	397613	-0.151004466279115	1.0914431496026
902	Background	I	VII	354732	-0.315834426619948	1.0914431496026
903	Background	I	VII	323727	0.346258264433295	1.0914431496026
904	Background	I	VI	218745	-0.263484775398718	1.0914431496026
905	Background	I	VII	397690	0.534721249486286	1.0914431496026
906	Background	I	VII	354740	1.26506189189395	1.0914431496026
907	Background	I	VII	323738	-0.108339279571324	1.0914431496026
908	Background	I	VI	218781	-0.0206119752557583	1.0914431496026
909	Background	I	VII	397692	-0.724482169936039	1.0914431496026
910	Background	I	VII	354828	-0.0536997165423436	1.0914431496026
911	Background	I	VII	323740	-0.0494437683873454	1.0914431496026
912	Background	I	VI	218949	-1.29548804049501	1.0914431496026
913	Background	I	VII	397937	-0.182574571399777	1.0914431496026
914	Background	I	VII	355076	0.280820388329386	1.0914431496026
915	Background	I	VII	323814	1.18594264420513	1.0914431496026
916	Background	I	VI	219079	0.172535729603201	1.0914431496026
917	Background	I	VII	398081	-0.371557610336189	1.0914431496026
918	Background	I	VII	355078	-0.0186966523521104	1.0914431496026
919	Background	I	VII	323821	-0.217781736043606	1.0914431496026
920	Background	I	VI	219153	1.31323966832007	1.0914431496026
921	Background	I	VII	398572	-1.55341125840731	1.0914431496026
922	Background	I	VII	355088	-0.207470528598132	1.0914431496026
923	Background	I	VII	323827	-0.614377862095013	1.0914431496026
924	Background	I	VI	219237	0.468604718421458	1.0914431496026
925	Background	I	VII	400049	0.0788406659028058	1.0914431496026
926	Background	I	VII	355098	1.48384292478791	1.0914431496026
927	Background	I	VII	323829	-0.159100652874256	1.0914431496026
928	Background	I	VI	219267	0.150627848246805	1.0914431496026
929	Background	I	VII	400387	0.356770128846346	1.0914431496026
930	Background	I	VII	355166	-0.0870258774247527	1.0914431496026
931	Background	I	VII	323859	-0.353928651803348	1.0914431496026
932	Background	I	VI	219393	0.55903331919967	1.0914431496026
933	Background	I	VII	400432	0.348792415014175	1.0914431496026
934	Background	I	VII	355193	-0.842645457009292	1.0914431496026
935	Background	I	VII	323875	-0.251959872653214	1.0914431496026
936	Background	I	VI	219786	0.00877528833624232	1.0914431496026
937	Background	I	VII	401504	0.577275469522964	1.0914431496026
938	Background	I	VII	355265	-0.331724264853673	1.0914431496026
939	Background	I	VII	323883	0.353917338864667	1.0914431496026
940	Background	I	VI	220253	-0.973841636598745	1.0914431496026
941	Background	I	VII	401525	-0.0103287480900252	1.0914431496026
942	Background	I	VII	355780	-1.27098854155414	1.0914431496026
943	Background	I	VII	323897	-0.185059386431932	1.0914431496026
944	Background	I	VI	220309	-0.704031578069737	1.0914431496026
945	Background	I	VII	401617	0.977041768191282	1.0914431496026
946	Background	I	VII	355928	-0.418614382223211	1.0914431496026
947	Background	I	VII	323923	0.551303848056651	1.0914431496026
948	Background	I	VI	220404	0.0588257924630692	1.0914431496026
949	Background	I	VII	401621	0.825979477867775	1.0914431496026
950	Background	I	VII	356416	-1.06944128051049	1.0914431496026
951	Background	I	VII	323927	-0.484280143278512	1.0914431496026
952	Background	I	VI	221044	-1.0766182218721	1.0914431496026
953	Background	I	VII	401919	0.452803921587308	1.0914431496026
954	Background	I	VII	356588	-0.33501274080999	1.0914431496026
955	Background	I	VII	323966	0.604028398081845	1.0914431496026
956	Background	I	VI	221823	1.12807834279216	1.0914431496026
957	Background	I	VII	402481	-0.0440345907737788	1.0914431496026
958	Background	I	VII	356669	0.40142945226216	1.0914431496026
959	Background	I	VII	323971	0.365497950786605	1.0914431496026
960	Background	I	VI	221898	-0.438806610150645	1.0914431496026
961	Background	I	VII	402494	0.134352496829427	1.0914431496026
962	Background	I	VII	357061	-0.435680624860252	1.0914431496026
963	Background	I	VII	323973	0.0700045553969235	1.0914431496026
964	Background	I	VI	221904	-0.801447686679764	1.0914431496026
965	Background	I	VII	402594	-0.19635478132714	1.0914431496026
966	Background	I	VII	357149	-0.824880800069365	1.0914431496026
967	Background	I	VII	324002	-1.05994118698698	1.0914431496026
968	Background	I	VI	221916	-0.766160998918409	1.0914431496026
969	Background	I	VII	402608	0.324482208787566	1.0914431496026
970	Background	I	VII	357269	-0.38290847230491	1.0914431496026
971	Background	I	VII	324005	0.822712122674586	1.0914431496026
972	Background	I	VI	221931	0.240482460618812	1.0914431496026
973	Background	I	VII	402613	-0.821664262324391	1.0914431496026
974	Background	I	VII	357322	-0.0318620774486466	1.0914431496026
975	Background	I	VII	324023	0.382472250038422	1.0914431496026
976	Background	I	VI	221940	0.453498569352226	1.0914431496026
977	Background	I	VII	402691	0.687089937780625	1.0914431496026
978	Background	I	VII	357335	0.681120119133785	1.0914431496026
979	Background	I	VII	324040	0.0821744518529416	1.0914431496026
980	Background	I	VI	221943	-0.873247562088579	1.0914431496026
981	Background	I	VII	402692	0.417986862915943	1.0914431496026
982	Background	I	VII	357451	0.503508241976018	1.0914431496026
983	Background	I	VII	324048	0.11066306559157	1.0914431496026
984	Background	I	VI	222095	1.34990545404627	1.0914431496026
985	Background	I	VII	402702	-0.417368502876099	1.0914431496026
986	Background	I	VII	357508	0.103713879371046	1.0914431496026
987	Background	I	VII	324052	-0.0807478760024323	1.0914431496026
988	Background	I	VI	222196	0.532340318444879	1.0914431496026
989	Background	I	VII	402745	-0.403528710361971	1.0914431496026
990	Background	I	VII	357517	0.586074491547356	1.0914431496026
991	Background	I	VII	324062	-0.213029445656576	1.0914431496026
992	Background	I	VI	222204	0.279459113885208	1.0914431496026
993	Background	I	VII	403304	0.309316877524488	1.0914431496026
994	Background	I	VII	357539	-0.070660743094658	1.0914431496026
995	Background	I	VII	324082	0.0148752141336443	1.0914431496026
996	Background	I	VI	222306	-0.344263627840369	1.0914431496026
997	Background	I	VII	403320	-0.172429709963899	1.0914431496026
998	Background	I	VII	357689	-0.818289454241832	1.0914431496026
999	Background	I	VII	324160	-0.390272008502232	1.0914431496026
1000	Background	I	VI	222369	-0.162964148288824	1.0914431496026
1001	Background	I	VII	403334	-0.279544047057516	1.0914431496026
1002	Background	I	VII	357841	0.277275318117762	1.0914431496026
1003	Background	I	VII	324162	-0.509317302061303	1.0914431496026
1004	Background	I	VI	222373	-0.264006381046178	1.0914431496026
1005	Background	I	VII	403361	0.597893779021411	1.0914431496026
1006	Background	I	VII	358102	0.261978486127683	1.0914431496026
1007	Background	I	VII	324166	0.103412892787325	1.0914431496026
1008	Background	I	VI	222435	-0.114093425100833	1.0914431496026
1009	Background	I	VII	403365	-0.359233702044638	1.0914431496026
1010	Background	I	VII	358123	-0.341714773849822	1.0914431496026
1011	Background	I	VII	324296	-1.43319340027783	1.0914431496026
1012	Background	I	VI	222453	-0.233537431050206	1.0914431496026
1013	Background	I	VII	403368	-0.21441980114545	1.0914431496026
1014	Background	I	VII	358168	-0.105933074266576	1.0914431496026
1015	Background	I	VII	324307	-0.225931473143508	1.0914431496026
1016	Background	I	VI	222456	-0.153113351491045	1.0914431496026
1017	Background	I	VII	403378	-1.45896189025901	1.0914431496026
1018	Background	I	VII	358237	0.0533114584923002	1.0914431496026
1019	Background	I	VII	324328	0.132921153748817	1.0914431496026
1020	Background	I	VI	222477	-0.268683496241264	1.0914431496026
1021	Background	I	VII	403405	-0.0474974383362293	1.0914431496026
1022	Background	I	VII	358522	-0.243426285352531	1.0914431496026
1023	Background	I	VII	324427	-0.557668426608387	1.0914431496026
1024	Background	I	VI	222612	-0.271434329651784	1.0914431496026
1025	Background	I	VII	403424	0.126978677576477	1.0914431496026
1026	Background	I	VII	358777	1.04164408443286	1.0914431496026
1027	Background	I	VII	324430	-0.199280836922077	1.0914431496026
1028	Background	I	VI	222725	0.112791925216062	1.0914431496026
1029	Background	I	VII	404424	0.0296079371632231	1.0914431496026
1030	Background	I	VII	358959	0.131611597230575	1.0914431496026
1031	Background	I	VII	324432	0.570981999633562	1.0914431496026
1032	Background	I	VI	222940	-0.635917914920909	1.0914431496026
1033	Background	I	VII	404430	-0.0942471030397695	1.0914431496026
1034	Background	I	VII	359313	0.698039085466093	1.0914431496026
1035	Background	I	VII	324443	-0.870096137062176	1.0914431496026
1036	Background	I	VI	223266	0.393670242594831	1.0914431496026
1037	Background	I	VII	404432	-0.212070248958616	1.0914431496026
1038	Background	I	VII	359833	-0.984184396620139	1.0914431496026
1039	Background	I	VII	324452	0.314831773523678	1.0914431496026
1040	Background	I	VI	223291	-0.0930659066698437	1.0914431496026
1041	Background	I	VII	404436	-0.195580848395404	1.0914431496026
1042	Background	I	VII	360075	0.0444776318722963	1.0914431496026
1043	Background	I	VII	324464	-0.103526125310998	1.0914431496026
1044	Background	I	VI	223531	0.118092758649072	1.0914431496026
1045	Background	I	VII	404452	0.541742631246622	1.0914431496026
1046	Background	I	VII	360105	-0.588404780892919	1.0914431496026
1047	Background	I	VII	324507	-0.00670029453773086	1.0914431496026
1048	Background	I	VI	223558	-0.16455959631989	1.0914431496026
1049	Background	I	VII	405345	-0.14114568813775	1.0914431496026
1050	Background	I	VII	360106	-0.117342622347251	1.0914431496026
1051	Background	I	VII	324535	0.195505484439455	1.0914431496026
1052	Background	I	VI	223928	0.229524211337444	1.0914431496026
1053	Background	I	VII	405346	-0.292985615445667	1.0914431496026
1054	Background	I	VII	360441	-0.0268032892751398	1.0914431496026
1055	Background	I	VII	324547	-0.29851197126103	1.0914431496026
1056	Background	I	VI	223947	-0.432380221083084	1.0914431496026
1057	Background	I	VII	405349	0.294108978679991	1.0914431496026
1058	Background	I	VII	361011	-0.0711277435166895	1.0914431496026
1059	Background	I	VII	324564	-0.649971672370318	1.0914431496026
1060	Background	I	VI	224003	0.399577046771948	1.0914431496026
1061	Background	I	VII	405432	-0.244095822731591	1.0914431496026
1062	Background	I	VII	361107	0.00589980615719169	1.0914431496026
1063	Background	I	VII	324572	-0.664444011856747	1.0914431496026
1064	Background	I	VI	224009	0.0245096605310639	1.0914431496026
1065	Background	I	VII	405433	-0.238479427544628	1.0914431496026
1066	Background	I	VII	361317	-0.459043940785471	1.0914431496026
1067	Background	I	VII	324601	-0.256609993184234	1.0914431496026
1068	Background	I	VI	224143	0.239536410817338	1.0914431496026
1069	Background	I	VII	405567	0.795403777277376	1.0914431496026
1070	Background	I	VII	361539	0.688468195588824	1.0914431496026
1071	Background	I	VII	324620	-0.349673895159736	1.0914431496026
1072	Background	I	VI	224578	0.290831374874168	1.0914431496026
1073	Background	I	VII	405706	0.240950550487274	1.0914431496026
1074	Background	I	VII	361704	-0.23148556603422	1.0914431496026
1075	Background	I	VII	324640	-0.802652199425735	1.0914431496026
1076	Background	I	VI	224816	0.658720953733502	1.0914431496026
1077	Background	I	VII	405713	-0.402366234970187	1.0914431496026
1078	Background	I	VII	361812	-1.1206376144647	1.0914431496026
1079	Background	I	VII	324676	-0.335872536313836	1.0914431496026
1080	Background	I	VI	224892	0.436576943121261	1.0914431496026
1081	Background	I	VII	405892	-0.0829305753365839	1.0914431496026
1082	Background	I	VII	361818	0.160897388094049	1.0914431496026
1083	Background	I	VII	324723	-0.569524636330124	1.0914431496026
1084	Background	I	VI	224997	0.99388219595805	1.0914431496026
1085	Background	I	VII	406015	-0.423953175352232	1.0914431496026
1086	Background	I	VII	361887	-1.23538455781292	1.0914431496026
1087	Background	I	VII	324741	-0.341436240560951	1.0914431496026
1088	Background	I	VI	225030	-0.693688035748796	1.0914431496026
1089	Background	I	VII	406378	-0.468612920669183	1.0914431496026
1090	Background	I	VII	361970	0.127622126834716	1.0914431496026
1091	Background	I	VII	324744	1.51915270768043	1.0914431496026
1092	Background	I	VI	225259	0.252067734957178	1.0914431496026
1093	Background	I	VII	406503	0.461021310929567	1.0914431496026
1094	Background	I	VII	362077	0.13465686988542	1.0914431496026
1095	Background	I	VII	324749	0.173378361491872	1.0914431496026
1096	Background	I	VI	225264	0.377961077815363	1.0914431496026
1097	Background	I	VII	407124	0.128169393970085	1.0914431496026
1098	Background	I	VII	362101	-0.364999709303352	1.0914431496026
1099	Background	I	VII	324753	0.29902320829812	1.0914431496026
1100	Background	I	VI	225352	-0.477248555429759	1.0914431496026
1101	Background	I	VII	407307	-0.394380404765621	1.0914431496026
1102	Background	I	VII	362200	0.00417976441661727	1.0914431496026
1103	Background	I	VII	324799	-0.519292003476303	1.0914431496026
1104	Background	I	VI	225899	-0.166615602161144	1.0914431496026
1105	Background	I	VII	407376	0.18130591198492	1.0914431496026
1106	Background	I	VII	362321	-0.781134275452894	1.0914431496026
1107	Background	I	VII	324805	-0.751912565244418	1.0914431496026
1108	Background	I	VI	225913	0.0364213058005374	1.0914431496026
1109	Background	I	VII	407454	-0.279643878863175	1.0914431496026
1110	Background	I	VII	362516	-0.346006728525063	1.0914431496026
1111	Background	I	VII	324837	0.58991274846048	1.0914431496026
1112	Background	I	VI	226167	-0.674693093786479	1.0914431496026
1113	Background	I	VII	408003	-0.0513799326811471	1.0914431496026
1114	Background	I	VII	362576	-0.0159376776698777	1.0914431496026
1115	Background	I	VII	324905	1.29047854007044	1.0914431496026
1116	Background	I	VI	226175	-0.611983273903157	1.0914431496026
1117	Background	I	VII	408078	0.00568053372897202	1.0914431496026
1118	Background	I	VII	362600	0.343540940870348	1.0914431496026
1119	Background	I	VII	324953	0.494542707117051	1.0914431496026
1120	Background	I	VI	226182	-0.232417957658799	1.0914431496026
1121	Background	I	VII	408316	-0.146069776895429	1.0914431496026
1122	Background	I	VII	363302	0.213987883069676	1.0914431496026
1123	Background	I	VII	325035	-0.340987135701891	1.0914431496026
1124	Background	I	VI	226238	-0.200102436908662	1.0914431496026
1125	Background	I	VII	408568	0.336454311275973	1.0914431496026
1126	Background	I	VII	363325	-0.67421448603651	1.0914431496026
1127	Background	I	VII	325049	0.16986475621715	1.0914431496026
1128	Background	I	VI	226794	1.01875309960714	1.0914431496026
1129	Background	I	VII	408678	0.0819363218199457	1.0914431496026
1130	Background	I	VII	363359	0.671364857754095	1.0914431496026
1131	Background	I	VII	325050	-1.16320293309788	1.0914431496026
1132	Background	I	VI	226821	0.647688196426418	1.0914431496026
1133	Background	I	VII	408716	-0.250205024155967	1.0914431496026
1134	Background	I	VII	363731	0.0269650070016374	1.0914431496026
1135	Background	I	VII	325096	0.573367910305934	1.0914431496026
1136	Background	I	VI	226921	-0.013203288401996	1.0914431496026
1137	Background	I	VII	409104	-0.275245128812387	1.0914431496026
1138	Background	I	VII	363931	-0.913177317490531	1.0914431496026
1139	Background	I	VII	325115	0.902798050160788	1.0914431496026
1140	Background	I	VI	226929	0.500679442272029	1.0914431496026
1141	Background	I	VII	409654	0.0582585735471029	1.0914431496026
1142	Background	I	VII	363959	-0.137539540392725	1.0914431496026
1143	Background	I	VII	325122	0.153946853358778	1.0914431496026
1144	Background	I	VI	226946	-0.463975612065652	1.0914431496026
1145	Background	I	VII	409886	-0.121206259294877	1.0914431496026
1146	Background	I	VII	364120	-0.000364072329743505	1.0914431496026
1147	Background	I	VII	325136	0.398447428591533	1.0914431496026
1148	Background	I	VI	227025	-0.607085256737495	1.0914431496026
1149	Background	I	VII	409966	0.148826231889747	1.0914431496026
1150	Background	I	VII	364128	0.683377625763403	1.0914431496026
1151	Background	I	VII	325152	0.0363988768236344	1.0914431496026
1152	Background	I	VI	227351	0.0477416266491727	1.0914431496026
1153	Background	I	VII	410080	0.235020019707713	1.0914431496026
1154	Background	I	VII	364189	-0.399136448304776	1.0914431496026
1155	Background	I	VII	325191	0.396575126347013	1.0914431496026
1156	Background	I	VI	227471	0.56236072659375	1.0914431496026
1157	Background	I	VII	410159	-0.316512080949582	1.0914431496026
1158	Background	I	VII	364893	0.211454463300783	1.0914431496026
1159	Background	I	VII	325209	-0.247555530809974	1.0914431496026
1160	Background	I	VI	227508	0.451095476110933	1.0914431496026
1161	Background	I	VII	410219	-0.778032578096911	1.0914431496026
1162	Background	I	VII	365020	0.0452350602904263	1.0914431496026
1163	Background	I	VII	325221	0.457402340765223	1.0914431496026
1164	Background	I	VI	227636	-0.543029620502582	1.0914431496026
1165	Background	I	VII	410294	0.246208529239611	1.0914431496026
1166	Background	I	VII	365049	-0.205162290402236	1.0914431496026
1167	Background	I	VII	325246	0.470232233717398	1.0914431496026
1168	Background	I	VI	228170	0.205185475151379	1.0914431496026
1169	Background	I	VII	410453	-0.0216878427740601	1.0914431496026
1170	Background	I	VII	365054	0.0320222206495223	1.0914431496026
1171	Background	I	VII	325257	0.0552773120528496	1.0914431496026
1172	Background	I	VI	228344	0.48935530034324	1.0914431496026
1173	Background	I	VII	410597	-0.580488786818988	1.0914431496026
1174	Background	I	VII	365097	-1.08797570844506	1.0914431496026
1175	Background	I	VII	325276	-0.786842346392197	1.0914431496026
1176	Background	I	VI	228386	0.260043712654286	1.0914431496026
1177	Background	I	VII	411293	0.830668941359898	1.0914431496026
1178	Background	I	VII	365109	0.379886271141932	1.0914431496026
1179	Background	I	VII	325283	-0.559039049093135	1.0914431496026
1180	Background	I	VI	228554	0.365792863856417	1.0914431496026
1181	Background	I	VII	411392	1.11982449951638	1.0914431496026
1182	Background	I	VII	365268	-0.810963137081519	1.0914431496026
1183	Background	I	VII	325306	-0.0898809323453392	1.0914431496026
1184	Background	I	VI	228569	-1.15826349572933	1.0914431496026
1185	Background	I	VII	411461	-0.850884495776986	1.0914431496026
1186	Background	I	VII	365290	0.690251442479373	1.0914431496026
1187	Background	I	VII	325307	0.935972708018075	1.0914431496026
1188	Background	I	VI	228572	-0.9574851539528	1.0914431496026
1189	Background	I	VII	411486	0.318392326995125	1.0914431496026
1190	Background	I	VII	365576	-0.449846730483497	1.0914431496026
1191	Background	I	VII	325329	-0.332178712624782	1.0914431496026
1192	Background	I	VI	228605	0.292714432064855	1.0914431496026
1193	Background	I	VII	411506	-0.18793836196074	1.0914431496026
1194	Background	I	VII	365699	-0.103226572761043	1.0914431496026
1195	Background	I	VII	325363	-0.212284585311042	1.0914431496026
1196	Background	I	VI	228617	0.490196792566619	1.0914431496026
1197	Background	I	VII	411872	-0.637266891639748	1.0914431496026
1198	Background	I	VII	365718	0.42526136188423	1.0914431496026
1199	Background	I	VII	325378	7.04071738961832e-05	1.0914431496026
1200	Background	I	VI	228620	-0.475468700611722	1.0914431496026
1201	Background	I	VII	412208	0.0650719877785274	1.0914431496026
1202	Background	I	VII	365766	0.752743062309123	1.0914431496026
1203	Background	I	VII	325562	0.94081796212315	1.0914431496026
1204	Background	I	VI	228845	-0.763589736221083	1.0914431496026
1205	Background	I	VII	412277	0.183098568790734	1.0914431496026
1206	Background	I	VII	365828	0.457139029896009	1.0914431496026
1207	Background	I	VII	325752	-0.236470456828173	1.0914431496026
1208	Background	I	VI	229188	-0.0253534896072478	1.0914431496026
1209	Background	I	VII	412279	0.0185781525762073	1.0914431496026
1210	Background	I	VII	365991	-0.727832872149495	1.0914431496026
1211	Background	I	VII	325784	0.0930446518333115	1.0914431496026
1212	Background	I	VI	229790	0.00946846748071532	1.0914431496026
1213	Background	I	VII	412400	0.302207944841698	1.0914431496026
1214	Background	I	VII	366038	0.229745847742679	1.0914431496026
1215	Background	I	VII	325875	0.196754252240005	1.0914431496026
1216	Background	I	VI	229802	-0.0841722362591841	1.0914431496026
1217	Background	I	VII	412413	-0.200266596141768	1.0914431496026
1218	Background	I	VII	366072	0.840328999026293	1.0914431496026
1219	Background	I	VII	326056	-0.499847044099529	1.0914431496026
1220	Background	I	VI	229862	0.24476202823683	1.0914431496026
1221	Background	I	VII	412477	-0.275175143136717	1.0914431496026
1222	Background	I	VII	366198	0.567872889890204	1.0914431496026
1223	Background	I	VII	326082	0.680079324998727	1.0914431496026
1224	Background	I	VI	229887	-0.484398395579504	1.0914431496026
1225	Background	I	VII	412597	0.110348368516027	1.0914431496026
1226	Background	I	VII	366323	0.344183201798855	1.0914431496026
1227	Background	I	VII	326260	-0.00939823296622711	1.0914431496026
1228	Background	I	VI	229979	0.637438549497577	1.0914431496026
1229	Background	I	VII	412619	0.196626118819638	1.0914431496026
1230	Background	I	VII	366666	0.218890131391593	1.0914431496026
1231	Background	I	VII	326290	0.180014470931501	1.0914431496026
1232	Background	I	VI	230328	0.372197116691048	1.0914431496026
1233	Background	I	VII	412625	-0.03175537064265	1.0914431496026
1234	Background	I	VII	366675	0.4637794233111	1.0914431496026
1235	Background	I	VII	326735	1.55041942462475	1.0914431496026
1236	Background	I	VI	230333	0.829002945454485	1.0914431496026
1237	Background	I	VII	412771	0.425606088597591	1.0914431496026
1238	Background	I	VII	366829	-1.2273498681894	1.0914431496026
1239	Background	I	VII	326814	1.58189355239098	1.0914431496026
1240	Background	I	VI	230540	-1.71521873735061	1.0914431496026
1241	Background	I	VII	412810	0.1503834426807	1.0914431496026
1242	Background	I	VII	367179	-0.879727346960038	1.0914431496026
1243	Background	I	VII	326922	0.37306245041781	1.0914431496026
1244	Background	I	VI	230939	0.476990568014349	1.0914431496026
1245	Background	I	VII	412828	0.457667757564769	1.0914431496026
1246	Background	I	VII	367697	-0.163482297364889	1.0914431496026
1247	Background	I	VII	326974	-0.793344566317585	1.0914431496026
1248	Background	I	VI	230993	-0.199897470373389	1.0914431496026
1249	Background	I	VII	412864	0.0504172488441766	1.0914431496026
1250	Background	I	VII	368002	-0.556799681989872	1.0914431496026
1251	Background	I	VII	327088	-0.375200356996759	1.0914431496026
1252	Background	I	VI	231027	0.172569441449768	1.0914431496026
1253	Background	I	VII	412886	0.329972162121288	1.0914431496026
1254	Background	I	VII	368105	-0.0431790215341968	1.0914431496026
1255	Background	I	VII	327130	-0.404917836584844	1.0914431496026
1256	Background	I	VI	231098	-0.37054428399172	1.0914431496026
1257	Background	I	VII	412892	0.00969218004094442	1.0914431496026
1258	Background	I	VII	368108	-0.893202530964854	1.0914431496026
1259	Background	I	VII	327148	-0.679553499687337	1.0914431496026
1260	Background	I	VI	231713	1.11950718296515	1.0914431496026
1261	Background	I	VII	413051	-0.398428694088995	1.0914431496026
1262	Background	I	VII	368346	0.761501061020567	1.0914431496026
1263	Background	I	VII	327158	0.115407334405422	1.0914431496026
1264	Background	I	VI	231902	-0.255274251296936	1.0914431496026
1265	Background	I	VII	413263	-0.0158313113598916	1.0914431496026
1266	Background	I	VII	368385	-0.256057590753464	1.0914431496026
1267	Background	I	VII	327277	0.481799066400067	1.0914431496026
1268	Background	I	VI	231991	0.0479401238854829	1.0914431496026
1269	Background	I	VII	413267	1.08594822572806	1.0914431496026
1270	Background	I	VII	368495	-0.733784063940876	1.0914431496026
1271	Background	I	VII	327346	0.644557035276309	1.0914431496026
1272	Background	I	VI	232626	-0.531733929850951	1.0914431496026
1273	Background	I	VII	413440	-0.388812632074956	1.0914431496026
1274	Background	I	VII	368539	-0.0541157974120493	1.0914431496026
1275	Background	I	VII	327366	0.349490933876115	1.0914431496026
1276	Background	I	VI	233456	-0.251015213952163	1.0914431496026
1277	Background	I	VII	414479	-0.89832676425958	1.0914431496026
1278	Background	I	VII	369074	0.0213247231947205	1.0914431496026
1279	Background	I	VII	327632	0.259631368582508	1.0914431496026
1280	Background	I	VI	233626	0.0933999955804486	1.0914431496026
1281	Background	I	VII	414518	-0.816489953728932	1.0914431496026
1282	Background	I	VII	369862	0.244569884840039	1.0914431496026
1283	Background	I	VII	327706	-0.00345350970184655	1.0914431496026
1284	Background	I	VI	233627	-0.355096610404568	1.0914431496026
1285	Background	I	VII	414527	0.346393951855644	1.0914431496026
1286	Background	I	VII	369971	-0.269990391736575	1.0914431496026
1287	Background	I	VII	327873	0.498604704474347	1.0914431496026
1288	Background	I	VI	233643	0.446562882907683	1.0914431496026
1289	Background	I	VII	414724	-0.0673764709973721	1.0914431496026
1290	Background	I	VII	370030	0.393446119378281	1.0914431496026
1291	Background	I	VII	327897	-0.668660165776716	1.0914431496026
1292	Background	I	VI	233690	0.111153647796688	1.0914431496026
1293	Background	I	VII	414752	-0.00657254820389371	1.0914431496026
1294	Background	I	VII	370045	0.171583571607407	1.0914431496026
1295	Background	I	VII	327931	-0.315585074794205	1.0914431496026
1296	Background	I	VI	233791	-0.0898912024882498	1.0914431496026
1297	Background	I	VII	414872	0.902085341681164	1.0914431496026
1298	Background	I	VII	370051	0.194230269368078	1.0914431496026
1299	Background	I	VII	328052	-0.632975760296806	1.0914431496026
1300	Background	I	VI	233804	0.156955650066917	1.0914431496026
1301	Background	I	VII	415124	-0.0653763809235333	1.0914431496026
1302	Background	I	VII	370075	-0.0203960317541934	1.0914431496026
1303	Background	I	VII	328069	-0.465489216575316	1.0914431496026
1304	Background	I	VI	233826	-0.0730900220758163	1.0914431496026
1305	Background	I	VII	415307	-0.262706386666265	1.0914431496026
1306	Background	I	VII	370476	0.116801214284403	1.0914431496026
1307	Background	I	VII	328120	0.425830814177705	1.0914431496026
1308	Background	I	VI	234197	-0.878760568197166	1.0914431496026
1309	Background	I	VII	415922	1.7061376595897	1.0914431496026
1310	Background	I	VII	370489	0.135136244838698	1.0914431496026
1311	Background	I	VII	328195	-0.394234695805115	1.0914431496026
1312	Background	I	VI	234568	-0.102942070696982	1.0914431496026
1313	Background	I	VII	416298	-0.570552179603699	1.0914431496026
1314	Background	I	VII	370822	-0.135932740672631	1.0914431496026
1315	Background	I	VII	328214	-0.327837316879944	1.0914431496026
1316	Background	I	VI	234589	-0.34893875903542	1.0914431496026
1317	Background	I	VII	416657	0.222583651784783	1.0914431496026
1318	Background	I	VII	370870	0.128630074119433	1.0914431496026
1319	Background	I	VII	328219	-0.219426795568275	1.0914431496026
1320	Background	I	VI	234593	0.437384815045845	1.0914431496026
1321	Background	I	VII	416947	0.482303188407676	1.0914431496026
1322	Background	I	VII	370897	0.240856438462524	1.0914431496026
1323	Background	I	VII	328226	0.397419293237431	1.0914431496026
1324	Background	I	VI	234694	-0.27915042495503	1.0914431496026
1325	Background	I	VII	416956	-0.13758283320208	1.0914431496026
1326	Background	I	VII	370996	-0.394552466378465	1.0914431496026
1327	Background	I	VII	328270	0.974616054764324	1.0914431496026
1328	Background	I	VI	235213	-1.68348264920771	1.0914431496026
1329	Background	I	VII	417241	-0.209236479587395	1.0914431496026
1330	Background	I	VII	371116	1.09140802260166	1.0914431496026
1331	Background	I	VII	328273	0.78027652677009	1.0914431496026
1332	Background	I	VI	235279	0.0506715896473476	1.0914431496026
1333	Background	I	VII	417308	-0.246165039418531	1.0914431496026
1334	Background	I	VII	371263	0.453657862408696	1.0914431496026
1335	Background	I	VII	328277	1.35323809886266	1.0914431496026
1336	Background	I	VI	235282	1.62175172328132	1.0914431496026
1337	Background	I	VII	417322	-0.746806432632284	1.0914431496026
1338	Background	I	VII	371265	-0.242021974834933	1.0914431496026
1339	Background	I	VII	328300	0.133116877055786	1.0914431496026
1340	Background	I	VI	235342	0.318209305505559	1.0914431496026
1341	Background	I	VII	417821	0.506330679380344	1.0914431496026
1342	Background	I	VII	371335	-0.145282476973883	1.0914431496026
1343	Background	I	VII	328314	0.20322669197923	1.0914431496026
1344	Background	I	VI	235446	-0.585871395876732	1.0914431496026
1345	Background	I	VII	418253	0.777489737810147	1.0914431496026
1346	Background	I	VII	372211	0.406572867658742	1.0914431496026
1347	Background	I	VII	328325	0.0170615674129677	1.0914431496026
1348	Background	I	VI	235489	0.115417840488232	1.0914431496026
1349	Background	I	VII	418292	-0.21102815519903	1.0914431496026
1350	Background	I	VII	372293	0.118386926586318	1.0914431496026
1351	Background	I	VII	328328	0.411128096631447	1.0914431496026
1352	Background	I	VI	235573	-0.0712080262738103	1.0914431496026
1353	Background	I	VII	418479	-0.577154417210649	1.0914431496026
1354	Background	I	VII	372695	-0.616196380666354	1.0914431496026
1355	Background	I	VII	328331	-0.708606208286743	1.0914431496026
1356	Background	I	VI	235981	-0.157473777262748	1.0914431496026
1357	Background	I	VII	418502	-0.583055297626369	1.0914431496026
1358	Background	I	VII	372857	0.282853842445033	1.0914431496026
1359	Background	I	VII	328351	-1.10012149102453	1.0914431496026
1360	Background	I	VI	237134	0.288546884570108	1.0914431496026
1361	Background	I	VII	419223	0.571713044315328	1.0914431496026
1362	Background	I	VII	372926	-0.0544673385931581	1.0914431496026
1363	Background	I	VII	328382	0.904601298828156	1.0914431496026
1364	Background	I	VI	237141	0.15240105868806	1.0914431496026
1365	Background	I	VII	419249	0.238910164863363	1.0914431496026
1366	Background	I	VII	373531	-0.0776294667034742	1.0914431496026
1367	Background	I	VII	328408	1.12955867819344	1.0914431496026
1368	Background	I	VI	237433	-0.184665626958809	1.0914431496026
1369	Background	I	VII	419300	-0.194008585870763	1.0914431496026
1370	Background	I	VII	373552	-0.567747798865471	1.0914431496026
1371	Background	I	VII	328411	0.631896235801716	1.0914431496026
1372	Background	I	VI	238205	0.0757722391402458	1.0914431496026
1373	Background	I	VII	419368	0.121992536316451	1.0914431496026
1374	Background	I	VII	373580	0.213376107939791	1.0914431496026
1375	Background	I	VII	328424	0.38551297584947	1.0914431496026
1376	Background	I	VI	238703	-0.782856550512724	1.0914431496026
1377	Background	I	VII	419557	0.0449157117330449	1.0914431496026
1378	Background	I	VII	373646	-0.156399894905667	1.0914431496026
1379	Background	I	VII	328430	-0.547866726508278	1.0914431496026
1380	Background	I	VI	238877	0.2611845344659	1.0914431496026
1381	Background	I	VII	419731	-0.103983746479167	1.0914431496026
1382	Background	I	VII	373766	-0.497309876149129	1.0914431496026
1383	Background	I	VII	328436	-0.0388066135836814	1.0914431496026
1384	Background	I	VI	239066	0.0540592152974155	1.0914431496026
1385	Background	I	VII	420882	-0.988089197816534	1.0914431496026
1386	Background	I	VII	373940	-0.275606114163249	1.0914431496026
1387	Background	I	VII	328535	-0.942672768271901	1.0914431496026
1388	Background	I	VI	239109	0.116671320221892	1.0914431496026
1389	Background	I	VII	420974	0.561143702237896	1.0914431496026
1390	Background	I	VII	373957	-0.148622478346793	1.0914431496026
1391	Background	I	VII	328549	0.753094753627338	1.0914431496026
1392	Background	I	VI	239158	0.26835053014351	1.0914431496026
1393	Background	I	VII	421027	-0.465088099809712	1.0914431496026
1394	Background	I	VII	373958	0.478657345575521	1.0914431496026
1395	Background	I	VII	328552	-0.321221582802851	1.0914431496026
1396	Background	I	VI	239499	-0.663711788164826	1.0914431496026
1397	Background	I	VII	421036	-0.456536752932079	1.0914431496026
1398	Background	I	VII	373977	0.572039613512248	1.0914431496026
1399	Background	I	VII	328565	-0.582295156513718	1.0914431496026
1400	Background	I	VI	239828	-0.587148560744465	1.0914431496026
1401	Background	I	VII	421235	0.222893948308221	1.0914431496026
1402	Background	I	VII	374567	-0.0734021480767052	1.0914431496026
1403	Background	I	VII	328570	0.616354625280545	1.0914431496026
1404	Background	I	VI	239854	-0.0625808439127985	1.0914431496026
1405	Background	I	VII	421249	0.0117620146579469	1.0914431496026
1406	Background	I	VII	374973	-0.152042524239607	1.0914431496026
1407	Background	I	VII	328574	0.986617104467449	1.0914431496026
1408	Background	I	VI	239957	-0.0235874480779581	1.0914431496026
1409	Background	I	VII	421272	-0.536548276366158	1.0914431496026
1410	Background	I	VII	375001	-0.195914595559821	1.0914431496026
1411	Background	I	VII	328696	-1.566359103465	1.0914431496026
1412	Background	I	VI	240289	-0.0495230481455372	1.0914431496026
1413	Background	I	VII	421291	0.101421546203846	1.0914431496026
1414	Background	I	VII	375036	0.50453155070093	1.0914431496026
1415	Background	I	VII	328715	0.0760094074248647	1.0914431496026
1416	Background	I	VI	240352	0.202485629545652	1.0914431496026
1417	Background	I	VII	421297	-0.213725413339941	1.0914431496026
1418	Background	I	VII	375227	0.380662591525141	1.0914431496026
1419	Background	I	VII	328725	-0.789066821039515	1.0914431496026
1420	Background	I	VI	240364	0.207582235603924	1.0914431496026
1421	Background	I	VII	421299	0.109008654656463	1.0914431496026
1422	Background	I	VII	375910	0.431488157951978	1.0914431496026
1423	Background	I	VII	328743	-1.25127142714172	1.0914431496026
1424	Background	I	VI	240385	-0.576502488338717	1.0914431496026
1425	Background	I	VII	421321	-0.112333708741794	1.0914431496026
1426	Background	I	VII	375934	-0.15411423756944	1.0914431496026
1427	Background	I	VII	328805	1.08270156122871	1.0914431496026
1428	Background	I	VI	240940	0.654428300198767	1.0914431496026
1429	Background	I	VII	421465	-0.052838256689164	1.0914431496026
1430	Background	I	VII	375973	-0.266826333632379	1.0914431496026
1431	Background	I	VII	328810	0.14331585260503	1.0914431496026
1432	Background	I	VI	241150	-0.188121553890915	1.0914431496026
1433	Background	I	VII	421471	-1.12726166683921	1.0914431496026
1434	Background	I	VII	376314	-1.25995451936022	1.0914431496026
1435	Background	I	VII	328846	-0.300015386723709	1.0914431496026
1436	Background	I	VI	241673	0.0448013846197331	1.0914431496026
1437	Background	I	VII	421478	0.188085282676736	1.0914431496026
1438	Background	I	VII	376364	0.126581512716015	1.0914431496026
1439	Background	I	VII	328862	-0.426023468915746	1.0914431496026
1440	Background	I	VI	241694	-0.209234787081851	1.0914431496026
1441	Background	I	VII	421669	0.618047125056835	1.0914431496026
1442	Background	I	VII	376705	-0.254890898308396	1.0914431496026
1443	Background	I	VII	329009	-0.0423268098139169	1.0914431496026
1444	Background	I	VI	241696	1.14160843370478	1.0914431496026
1445	Background	I	VII	421865	0.0509409893673608	1.0914431496026
1446	Background	I	VII	377024	-0.123048874313385	1.0914431496026
1447	Background	I	VII	329347	-0.0478618164165078	1.0914431496026
1448	Background	I	VI	241795	0.240953236464189	1.0914431496026
1449	Background	I	VII	421889	-0.251804050904819	1.0914431496026
1450	Background	I	VII	377199	0.230590820057072	1.0914431496026
1451	Background	I	VII	329366	-0.200104597811018	1.0914431496026
1452	Background	I	VI	241803	-0.0258039677713602	1.0914431496026
1453	Background	I	VII	422059	-0.562359466522145	1.0914431496026
1454	Background	I	VII	377257	-0.62288551213376	1.0914431496026
1455	Background	I	VII	329570	0.263208295716963	1.0914431496026
1456	Background	I	VI	241842	0.256299813999818	1.0914431496026
1457	Background	I	VII	422171	0.144808168011342	1.0914431496026
1458	Background	I	VII	377556	0.0423350918456464	1.0914431496026
1459	Background	I	VII	330257	-0.382613672504536	1.0914431496026
1460	Background	I	VI	241871	-1.39739550798169	1.0914431496026
1461	Background	I	VII	422440	-0.255144343955258	1.0914431496026
1462	Background	I	VII	377578	-1.13704486232634	1.0914431496026
1463	Background	I	VII	330639	-0.223856667810223	1.0914431496026
1464	Background	I	VI	241984	-0.190790630296851	1.0914431496026
1465	Background	I	VII	422454	-0.292099068613306	1.0914431496026
1466	Background	I	VII	377626	-0.0841320684998969	1.0914431496026
1467	Background	I	VII	330839	-0.221517252446115	1.0914431496026
1468	Background	I	VI	242037	-0.0840787403558294	1.0914431496026
1469	Background	I	VII	422564	0.205393758224512	1.0914431496026
1470	Background	I	VII	377882	-0.152364856263232	1.0914431496026
1471	Background	I	VII	330986	0.13896244335371	1.0914431496026
1472	Background	I	VI	242528	-0.200319468471581	1.0914431496026
1473	Background	I	VII	422588	-0.484761353618385	1.0914431496026
1474	Background	I	VII	378347	-0.596628648634602	1.0914431496026
1475	Background	I	VII	331345	0.206055210221711	1.0914431496026
1476	Background	I	VI	242595	0.215489158232282	1.0914431496026
1477	Background	I	VII	422613	0.474653688074694	1.0914431496026
1478	Background	I	VII	378538	-0.0646520383598087	1.0914431496026
1479	Background	I	VII	331346	0.615810440985979	1.0914431496026
1480	Background	I	VI	242717	-0.230354422259002	1.0914431496026
1481	Background	I	VII	422624	-1.12493978060505	1.0914431496026
1482	Background	I	VII	379046	0.38777898721877	1.0914431496026
1483	Background	I	VII	332360	1.06696493244827	1.0914431496026
1484	Background	I	VI	243335	-1.0244727684715	1.0914431496026
1485	Background	I	VII	422776	-0.321952897970751	1.0914431496026
1486	Background	I	VII	379420	-0.220633104689796	1.0914431496026
1487	Background	I	VII	332484	-0.0761986215073168	1.0914431496026
1488	Background	I	VI	243389	-0.481143595009056	1.0914431496026
1489	Background	I	VII	422836	-0.0211142679723148	1.0914431496026
1490	Background	I	VII	379480	0.180233732280381	1.0914431496026
1491	Background	I	VII	332582	-0.327972366709357	1.0914431496026
1492	Background	I	VI	243400	0.578319305734595	1.0914431496026
1493	Background	I	VII	422866	-0.530706691845129	1.0914431496026
1494	Background	I	VII	379579	-0.0514534083816983	1.0914431496026
1495	Background	I	VII	332753	-0.759750762587354	1.0914431496026
1496	Background	I	VI	243524	1.11012632048105	1.0914431496026
1497	Background	I	VII	422911	-0.249542753235549	1.0914431496026
1498	Background	I	VII	379601	-0.452512280066544	1.0914431496026
1499	Background	I	VII	333068	-0.720958592210637	1.0914431496026
1500	Background	I	VI	243553	0.0327216311802685	1.0914431496026
1501	Background	I	VII	422918	-0.734939734814489	1.0914431496026
1502	Background	I	VII	379657	0.471354731915424	1.0914431496026
1503	Background	I	VII	333251	0.154185868739231	1.0914431496026
1504	Background	I	VI	243616	1.70308770907047	1.0914431496026
1505	Background	I	VII	422951	-0.237336310189321	1.0914431496026
1506	Background	I	VII	379677	-0.187809461277104	1.0914431496026
1507	Background	I	VII	333509	0.375134784827364	1.0914431496026
1508	Background	I	VI	243783	1.31583011213161	1.0914431496026
1509	Background	I	VII	423035	0.525683675493412	1.0914431496026
1510	Background	I	VII	379781	0.2158067690616	1.0914431496026
1511	Background	I	VII	334340	0.212280104892318	1.0914431496026
1512	Background	I	VI	243805	0.34116623438634	1.0914431496026
1513	Background	I	VII	423063	0.0623112203859851	1.0914431496026
1514	Background	I	VII	379937	-0.20803486751625	1.0914431496026
1515	Background	I	VII	334383	0.599799031297889	1.0914431496026
1516	Background	I	VI	243974	0.0894978277898182	1.0914431496026
1517	Background	I	VII	423215	-0.477596632961276	1.0914431496026
1518	Background	I	VII	380141	-0.474328160704881	1.0914431496026
1519	Background	I	VII	334720	-0.24753057910595	1.0914431496026
1520	Background	I	VI	244123	-1.50072638533023	1.0914431496026
1521	Background	I	VII	423218	1.27197570432727	1.0914431496026
1522	Background	I	VII	380164	-0.113348305791528	1.0914431496026
1523	Background	I	VII	334808	-0.382442087578487	1.0914431496026
1524	Background	I	VI	244268	-0.633529990685266	1.0914431496026
1525	Background	I	VII	423259	-0.241337129164158	1.0914431496026
1526	Background	I	VII	380177	-0.548015294435702	1.0914431496026
1527	Background	I	VII	335140	0.0651457371298753	1.0914431496026
1528	Background	I	VI	244369	-0.725031297988463	1.0914431496026
1529	Background	I	VII	423339	-0.326443647024751	1.0914431496026
1530	Background	I	VII	380314	0.198249861366164	1.0914431496026
1531	Background	I	VII	335351	-0.625693827267452	1.0914431496026
1532	Background	I	VI	244381	0.060441705387326	1.0914431496026
1533	Background	I	VII	423701	0.157475817569748	1.0914431496026
1534	Background	I	VII	380428	0.0716415624248567	1.0914431496026
1535	Background	I	VII	335555	-0.0321867428825575	1.0914431496026
1536	Background	I	VI	244420	0.0276012258580632	1.0914431496026
1537	Background	I	VII	423906	0.283263487539981	1.0914431496026
1538	Background	I	VII	380458	-0.232099005914862	1.0914431496026
1539	Background	I	VII	335674	-0.278239659318643	1.0914431496026
1540	Background	I	VI	244444	-0.196524752263348	1.0914431496026
1541	Background	I	VII	424042	-0.241620839912825	1.0914431496026
1542	Background	I	VII	380492	-0.0352969157819613	1.0914431496026
1543	Background	I	VII	335764	0.0362524541918228	1.0914431496026
1544	Background	I	VI	244543	1.56944330506718	1.0914431496026
1545	Background	I	VII	424314	-0.599970920041915	1.0914431496026
1546	Background	I	VII	380670	-0.307861753791197	1.0914431496026
1547	Background	I	VII	335765	-0.0261316283681026	1.0914431496026
1548	Background	I	VI	244552	0.142259390835819	1.0914431496026
1549	Background	I	VII	424620	-0.0457492237928419	1.0914431496026
1550	Background	I	VII	380756	-0.668035686273136	1.0914431496026
1551	Background	I	VII	335771	-0.828739745600907	1.0914431496026
1552	Background	I	VI	244566	1.64632293868566	1.0914431496026
1553	Background	I	VII	424652	1.59393097231415	1.0914431496026
1554	Background	I	VII	380930	0.35855287779993	1.0914431496026
1555	Background	I	VII	335798	0.11682336409076	1.0914431496026
1556	Background	I	VI	244843	0.40709542401994	1.0914431496026
1557	Background	I	VII	424942	-0.955376785117727	1.0914431496026
1558	Background	I	VII	381897	-0.00682842050609467	1.0914431496026
1559	Background	I	VII	335821	-1.30804620823651	1.0914431496026
1560	Background	I	VI	245165	0.549315350981822	1.0914431496026
1561	Background	I	VII	425181	-0.555875241387215	1.0914431496026
1562	Background	I	VII	382108	-0.180456924653332	1.0914431496026
1563	Background	I	VII	335873	-0.627915009422265	1.0914431496026
1564	Background	I	VI	245376	-0.213667021164852	1.0914431496026
1565	Background	I	VII	425227	-0.623222671644477	1.0914431496026
1566	Background	I	VII	382150	-0.141568010513194	1.0914431496026
1567	Background	I	VII	335970	0.101924379428736	1.0914431496026
1568	Background	I	VI	245396	0.563094456938527	1.0914431496026
1569	Background	I	VII	425446	0.592180177261801	1.0914431496026
1570	Background	I	VII	382183	-0.233132000841288	1.0914431496026
1571	Background	I	VII	335980	-0.357324452843701	1.0914431496026
1572	Background	I	VI	245404	0.235134501242399	1.0914431496026
1573	Background	I	VII	425497	-0.136328254362697	1.0914431496026
1574	Background	I	VII	382210	-0.3868583039762	1.0914431496026
1575	Background	I	VII	336375	-0.404218435585678	1.0914431496026
1576	Background	I	VI	245419	0.332964421728258	1.0914431496026
1577	Background	I	VII	426136	-0.938438255168547	1.0914431496026
1578	Background	I	VII	382476	0.194774526096832	1.0914431496026
1579	Background	I	VII	336388	0.0770098382966544	1.0914431496026
1580	Background	I	VI	245429	-0.508121195196158	1.0914431496026
1581	Background	I	VII	426148	0.118167524841012	1.0914431496026
1582	Background	I	VII	382774	0.395207076019171	1.0914431496026
1583	Background	I	VII	336541	-0.17168919587951	1.0914431496026
1584	Background	I	VI	245438	-0.596932712201177	1.0914431496026
1585	Background	I	VII	426211	-0.646264712056257	1.0914431496026
1586	Background	I	VII	382993	0.604022932299544	1.0914431496026
1587	Background	I	VII	336839	-0.301507881404797	1.0914431496026
1588	Background	I	VI	245506	-0.171801819765102	1.0914431496026
1589	Background	I	VII	426538	-0.845428694500927	1.0914431496026
1590	Background	I	VII	383328	0.260361238431358	1.0914431496026
1591	Background	I	VII	336959	-0.254273875278935	1.0914431496026
1592	Background	I	VI	245578	0.199135198387826	1.0914431496026
1593	Background	I	VII	426675	-0.363199132083416	1.0914431496026
1594	Background	I	VII	383348	0.297312786093927	1.0914431496026
1595	Background	I	VII	336967	0.0570606297218539	1.0914431496026
1596	Background	I	VI	245875	-0.0765631122386549	1.0914431496026
1597	Background	I	VII	426712	-0.175588828306092	1.0914431496026
1598	Background	I	VII	383435	0.0315363715007904	1.0914431496026
1599	Background	I	VII	337273	-0.152146494362885	1.0914431496026
1600	Background	I	VI	245900	-0.452242502273698	1.0914431496026
1601	Background	I	VII	426850	-0.470442730587118	1.0914431496026
1602	Background	I	VII	383893	0.339750687955844	1.0914431496026
1603	Background	I	VII	337318	-0.430503478099506	1.0914431496026
1604	Background	I	VI	245910	-0.500714296287562	1.0914431496026
1605	Background	I	VII	426969	0.343598256871643	1.0914431496026
1606	Background	I	VII	384031	0.166947294567084	1.0914431496026
1607	Background	I	VII	337363	-0.253193852049351	1.0914431496026
1608	Background	I	VI	246034	-0.0415548055861823	1.0914431496026
1609	Background	I	VII	427263	-0.270126410005599	1.0914431496026
1610	Background	I	VII	384244	-0.487889015314229	1.0914431496026
1611	Background	I	VII	337507	-1.08740358279088	1.0914431496026
1612	Background	I	VI	246259	-0.35214272740464	1.0914431496026
1613	Background	I	VII	427479	-0.122366710006652	1.0914431496026
1614	Background	I	VII	384425	-0.0399167425079879	1.0914431496026
1615	Background	I	VII	337550	0.290033354235966	1.0914431496026
1616	Background	I	VI	246293	0.476121492887433	1.0914431496026
1617	Background	I	VII	427741	0.594825405833633	1.0914431496026
1618	Background	I	VII	384641	0.506281165263438	1.0914431496026
1619	Background	I	VII	337618	-0.966436785475732	1.0914431496026
1620	Background	I	VI	246533	0.462392950996046	1.0914431496026
1621	Background	I	VII	428022	0.470153285721228	1.0914431496026
1622	Background	I	VII	384678	-0.0504720079947384	1.0914431496026
1623	Background	I	VII	338511	-0.0725681425271285	1.0914431496026
1624	Background	I	VI	246625	0.0237372901175585	1.0914431496026
1625	Background	I	VII	428152	0.536098975707773	1.0914431496026
1626	Background	I	VII	384785	-0.190169962128805	1.0914431496026
1627	Background	I	VII	338625	-0.235658071196269	1.0914431496026
1628	Background	I	VI	247017	0.185067308095427	1.0914431496026
1629	Background	I	VII	428255	-0.324761163679703	1.0914431496026
1630	Background	I	VII	384786	-0.718513774468884	1.0914431496026
1631	Background	I	VII	338763	0.165029524287693	1.0914431496026
1632	Background	I	VI	247441	0.243355112078393	1.0914431496026
1633	Background	I	VII	428363	0.21569957353187	1.0914431496026
1634	Background	I	VII	385041	0.228714489680575	1.0914431496026
1635	Background	I	VII	338820	0.645908771932226	1.0914431496026
1636	Background	I	VI	247549	-0.304647851979058	1.0914431496026
1637	Background	I	VII	428397	-0.301182458712056	1.0914431496026
1638	Background	I	VII	385178	-0.389109362518503	1.0914431496026
1639	Background	I	VII	339102	-0.302127370750605	1.0914431496026
1640	Background	I	VI	247588	-0.558752409113878	1.0914431496026
1641	Background	I	VII	428408	-0.0182082507458887	1.0914431496026
1642	Background	I	VII	385194	-0.0123621431147654	1.0914431496026
1643	Background	I	VII	339118	-0.883375657905535	1.0914431496026
1644	Background	I	VI	247915	0.0616721081385557	1.0914431496026
1645	Background	I	VII	428441	0.202758252449652	1.0914431496026
1646	Background	I	VII	385288	0.310473488146682	1.0914431496026
1647	Background	I	VII	339168	0.579593234789796	1.0914431496026
1648	Background	I	VI	248151	0.208094823345432	1.0914431496026
1649	Background	I	VII	428728	0.12482602239347	1.0914431496026
1650	Background	I	VII	385879	-0.591005236660317	1.0914431496026
1651	Background	I	VII	339185	0.493208871870162	1.0914431496026
1652	Background	I	VI	248195	-1.37890851189009	1.0914431496026
1653	Background	I	VII	428729	0.825954992087411	1.0914431496026
1654	Background	I	VII	386017	-0.66594278113846	1.0914431496026
1655	Background	I	VII	339639	0.0331716234678925	1.0914431496026
1656	Background	I	VI	248790	0.40776625444763	1.0914431496026
1657	Background	I	VII	428940	-0.124421669499362	1.0914431496026
1658	Background	I	VII	386494	-0.504690783179225	1.0914431496026
1659	Background	I	VII	339750	-0.0250697041810449	1.0914431496026
1660	Background	I	VI	248810	-0.56271659815616	1.0914431496026
1661	Background	I	VII	429150	-0.38214624065269	1.0914431496026
1662	Background	I	VII	386599	-1.67171788081711	1.0914431496026
1663	Background	I	VII	339776	-0.0704516487198305	1.0914431496026
1664	Background	I	VI	248816	-0.271235671911225	1.0914431496026
1665	Background	I	VII	429271	-0.173763806815053	1.0914431496026
1666	Background	I	VII	386942	-0.704993568054882	1.0914431496026
1667	Background	I	VII	339874	-0.28826837716247	1.0914431496026
1668	Background	I	VI	248849	-0.403503935736716	1.0914431496026
1669	Background	I	VII	429278	-0.704109518954372	1.0914431496026
1670	Background	I	VII	387007	1.50565709275317	1.0914431496026
1671	Background	I	VII	340068	-0.270293867185152	1.0914431496026
1672	Background	I	VI	248918	1.50701377354323	1.0914431496026
1673	Background	I	VII	429467	-0.315207424729923	1.0914431496026
1674	Background	I	VII	387160	0.509329647699911	1.0914431496026
1675	Background	I	VII	340131	-0.42709751140271	1.0914431496026
1676	Background	I	VI	249021	-0.172222454250488	1.0914431496026
1677	Background	I	VII	429518	0.068426556505064	1.0914431496026
1678	Background	I	VII	387205	0.134998402409534	1.0914431496026
1679	Background	I	VII	340285	-0.0991232790609216	1.0914431496026
1680	Background	I	VI	249041	-0.186629593728482	1.0914431496026
1681	Background	I	VII	429706	-0.0272149115928664	1.0914431496026
1682	Background	I	VII	387637	0.0626109436340176	1.0914431496026
1683	Background	I	VII	340464	0.776897714057903	1.0914431496026
1684	Background	I	VI	249050	-0.338537710327698	1.0914431496026
1685	Background	I	VII	429806	0.201430367186846	1.0914431496026
1686	Background	I	VII	387718	0.226880444559231	1.0914431496026
1687	Background	I	VII	340698	-0.23991854023144	1.0914431496026
1688	Background	I	VI	249054	0.0342060164110772	1.0914431496026
1689	Background	I	VII	429811	0.334191631131251	1.0914431496026
1690	Background	I	VII	387793	0.0390194120853717	1.0914431496026
1691	Background	I	VII	341429	-0.633494924415569	1.0914431496026
1692	Background	I	VI	249566	0.347579206704593	1.0914431496026
1693	Background	I	VII	429941	0.0519481812375509	1.0914431496026
1694	Background	I	VII	388315	-0.131725800739654	1.0914431496026
1695	Background	I	VII	341493	-0.433016952526962	1.0914431496026
1696	Background	I	VI	249889	0.187701634668406	1.0914431496026
1697	Background	I	VII	430401	-0.504881880071533	1.0914431496026
1698	Background	I	VII	388627	-0.115679072960384	1.0914431496026
1699	Background	I	VII	341659	-0.193010069392255	1.0914431496026
1700	Background	I	VI	249921	0.363607004953951	1.0914431496026
1701	Background	I	VII	430496	1.08113883961791	1.0914431496026
1702	Background	I	VII	388864	0.139601158274351	1.0914431496026
1703	Background	I	VII	342051	-0.439530950392842	1.0914431496026
1704	Background	I	VI	250081	0.607760414306043	1.0914431496026
1705	Background	I	VII	430810	-0.760445876480682	1.0914431496026
1706	Background	I	VII	388942	-0.731778315318636	1.0914431496026
1707	Background	I	VII	342055	-0.343850137737708	1.0914431496026
1708	Background	I	VI	250159	-0.956738325603182	1.0914431496026
1709	Background	I	VII	430867	-0.208249234578309	1.0914431496026
1710	Background	I	VII	389325	-0.49764233056129	1.0914431496026
1711	Background	I	VII	342498	0.147326847594607	1.0914431496026
1712	Background	I	VI	250277	-0.23536009251125	1.0914431496026
1713	Background	I	VII	430869	0.834866035156449	1.0914431496026
1714	Background	I	VII	389376	-0.5947221831623	1.0914431496026
1715	Background	I	VII	342656	-0.336020077290592	1.0914431496026
1716	Background	I	VI	251006	1.41782415298497	1.0914431496026
1717	Background	I	VII	431168	-0.227678736869671	1.0914431496026
1718	Background	I	VII	389508	0.143292040993518	1.0914431496026
1719	Background	I	VII	342704	-0.348019403201706	1.0914431496026
1720	Background	I	VI	251033	-1.01386623463425	1.0914431496026
1721	Background	I	VII	431421	-0.672931990071971	1.0914431496026
1722	Background	I	VII	74769	-0.380058794046025	1.0914431496026
1723	Background	I	VII	342962	-0.42371738218541	1.0914431496026
1724	Background	I	VI	251165	0.50003411382466	1.0914431496026
1725	Background	I	VII	431448	0.482111404919328	1.0914431496026
1726	Background	I	VII	74917	-0.381312101734454	1.0914431496026
1727	Background	I	VII	23877	-0.148894059284177	1.0914431496026
1728	Background	I	VI	251816	0.0803721541349612	1.0914431496026
1729	Background	I	VII	431464	0.242637351963321	1.0914431496026
1730	Background	I	VII	74964	0.249611307387234	1.0914431496026
1731	Background	I	VII	23885	0.405409850365657	1.0914431496026
1732	Background	I	VI	252051	-0.561614927928693	1.0914431496026
1733	Background	I	VII	431481	-0.232493997049195	1.0914431496026
1734	Background	I	VII	75064	1.16696876178741	1.0914431496026
1735	Background	I	VII	23922	0.201188547947891	1.0914431496026
1736	Background	I	VI	252064	-0.461965471965203	1.0914431496026
1737	Background	I	VII	431782	0.0243258227717	1.0914431496026
1738	Background	I	VII	75107	-0.638899039215989	1.0914431496026
1739	Background	I	VII	24075	0.79460037095838	1.0914431496026
1740	Background	I	VI	252169	0.613501478959482	1.0914431496026
1741	Background	I	VII	432340	0.84114474011984	1.0914431496026
1742	Background	I	VII	75261	0.0719695077437793	1.0914431496026
1743	Background	I	VII	24468	-0.0571522205641705	1.0914431496026
1744	Background	I	VI	252203	-0.772998886306121	1.0914431496026
1745	Background	I	VII	432414	-0.150131201103272	1.0914431496026
1746	Background	I	VII	75286	0.125713538550963	1.0914431496026
1747	Background	I	VII	24525	-0.602188314216888	1.0914431496026
1748	Background	I	VI	252281	-0.442085856010899	1.0914431496026
1749	Background	I	VII	432466	1.24674409269063	1.0914431496026
1750	Background	I	VII	75292	-0.2135475376677	1.0914431496026
1751	Background	I	VII	25606	-0.447781903008643	1.0914431496026
1752	Background	I	VI	252300	0.73038333827651	1.0914431496026
1753	Background	I	VII	432677	0.417548100715346	1.0914431496026
1754	Background	I	VII	75341	-0.635631906626348	1.0914431496026
1755	Background	I	VII	25663	-0.494464711628958	1.0914431496026
1756	Background	I	VI	252309	-0.0193362924006556	1.0914431496026
1757	Background	I	VII	432695	-0.0778540348705304	1.0914431496026
1758	Background	I	VII	75351	-1.18833449761309	1.0914431496026
1759	Background	I	VII	26299	0.301709543591406	1.0914431496026
1760	Background	I	VI	252323	-0.15031588112649	1.0914431496026
1761	Background	I	VII	432898	0.289932257020469	1.0914431496026
1762	Background	I	VII	75358	0.221097891572657	1.0914431496026
1763	Background	I	VII	26801	0.420402730655599	1.0914431496026
1764	Background	I	VI	252493	0.443746869556635	1.0914431496026
1765	Background	I	VII	432925	0.55978163559188	1.0914431496026
1766	Background	I	VII	75428	-0.0626025448114018	1.0914431496026
1767	Background	I	VII	28288	0.78443210542777	1.0914431496026
1768	Background	I	VI	252657	0.185237795746199	1.0914431496026
1769	Background	I	VII	432934	0.672889905551367	1.0914431496026
1770	Background	I	VII	75494	-0.478769105638801	1.0914431496026
1771	Background	I	VII	28371	-0.0728291065338123	1.0914431496026
1772	Background	I	VI	253087	0.48589300344359	1.0914431496026
1773	Background	I	VII	433416	0.288707945738039	1.0914431496026
1774	Background	I	VII	75619	-0.252249382293653	1.0914431496026
1775	Background	I	VII	28634	-0.169360192027858	1.0914431496026
1776	Background	I	VI	253095	0.495274956525733	1.0914431496026
1777	Background	I	VII	433461	-1.02350713651122	1.0914431496026
1778	Background	I	VII	75625	-0.243642908817633	1.0914431496026
1779	Background	I	VII	28932	0.0287890220238901	1.0914431496026
1780	Background	I	VI	253134	0.538226982606917	1.0914431496026
1781	Background	I	VII	433475	0.664984907815087	1.0914431496026
1782	Background	I	VII	75663	0.20829211412507	1.0914431496026
1783	Background	I	VII	29361	0.131238275837424	1.0914431496026
1784	Background	I	VI	253474	-0.098113251255448	1.0914431496026
1785	Background	I	VII	433556	-0.589052838336423	1.0914431496026
1786	Background	I	VII	75686	-0.653353335376301	1.0914431496026
1787	Background	I	VII	29745	-0.0760496324625072	1.0914431496026
1788	Background	I	VI	253709	0.135135550662838	1.0914431496026
1789	Background	I	VII	433681	0.019952018031435	1.0914431496026
1790	Background	I	VII	75728	0.402106717259538	1.0914431496026
1791	Background	I	VII	30045	-0.0732672767709465	1.0914431496026
1792	Background	I	VI	253927	-0.145165944271233	1.0914431496026
1793	Background	I	VII	433742	-0.745937278087031	1.0914431496026
1794	Background	I	VII	75752	0.09024493704951	1.0914431496026
1795	Background	I	VII	30120	-0.11561606642752	1.0914431496026
1796	Background	I	VI	254049	0.0957022056357101	1.0914431496026
1797	Background	I	VII	433844	-0.858532355725141	1.0914431496026
1798	Background	I	VII	75778	0.803692206032669	1.0914431496026
1799	Background	I	VII	30150	0.242046696705623	1.0914431496026
1800	Background	I	VI	254081	0.0426354605853577	1.0914431496026
1801	Background	I	VII	433865	0.0670878564448741	1.0914431496026
1802	Background	I	VII	76042	0.140601320299102	1.0914431496026
1803	Background	I	VII	30161	0.179734699238208	1.0914431496026
1804	Background	I	VI	254393	-0.646085696451786	1.0914431496026
1805	Background	I	VII	434327	0.922358851992175	1.0914431496026
1806	Background	I	VII	76058	0.123985023444364	1.0914431496026
1807	Background	I	VII	30324	0.745961959089645	1.0914431496026
1808	Background	I	VI	254401	-0.0348666195967793	1.0914431496026
1809	Background	I	VII	434361	0.725985975902966	1.0914431496026
1810	Background	I	VII	76241	0.129566704848363	1.0914431496026
1811	Background	I	VII	30348	-0.555891356111395	1.0914431496026
1812	Background	I	VI	254411	0.12175981281972	1.0914431496026
1813	Background	I	VII	434363	-0.884092846946896	1.0914431496026
1814	Background	I	VII	76303	-0.252507750929026	1.0914431496026
1815	Background	I	VII	30426	-0.659802183986732	1.0914431496026
1816	Background	I	VI	254423	-0.0188640892296378	1.0914431496026
1817	Background	I	VII	434403	0.944280818228216	1.0914431496026
1818	Background	I	VII	76466	-0.60397047324744	1.0914431496026
1819	Background	I	VII	30743	-0.615330416809609	1.0914431496026
1820	Background	I	VI	254504	-0.449508015499403	1.0914431496026
1821	Background	I	VII	434433	0.0119144422994919	1.0914431496026
1822	Background	I	VII	76488	0.910343839457917	1.0914431496026
1823	Background	I	VII	31305	0.490758196520908	1.0914431496026
1824	Background	I	VI	254764	-0.923499091900735	1.0914431496026
1825	Background	I	VII	434447	-0.000866313731060103	1.0914431496026
1826	Background	I	VII	76519	-0.410517709353384	1.0914431496026
1827	Background	I	VII	31899	0.0894268309353572	1.0914431496026
1828	Background	I	VI	254774	0.49912207584197	1.0914431496026
1829	Background	I	VII	434505	0.798593948578726	1.0914431496026
1830	Background	I	VII	76587	-0.385022030961297	1.0914431496026
1831	Background	I	VII	32037	-0.0412912813660911	1.0914431496026
1832	Background	I	VI	254882	-0.488346274181318	1.0914431496026
1833	Background	I	VII	434513	0.383558423833536	1.0914431496026
1834	Background	I	VII	76600	-0.0688037172668862	1.0914431496026
1835	Background	I	VII	32613	-0.379295591635048	1.0914431496026
1836	Background	I	VI	254963	0.205080285898032	1.0914431496026
1837	Background	I	VII	434654	0.0578200199472234	1.0914431496026
1838	Background	I	VII	76672	-0.224445181425374	1.0914431496026
1839	Background	I	VII	32762	-0.304051397806925	1.0914431496026
1840	Background	I	VI	255149	0.80703775075438	1.0914431496026
1841	Background	I	VII	434679	-1.01769595608955	1.0914431496026
1842	Background	I	VII	77025	1.27660158402538	1.0914431496026
1843	Background	I	VII	32862	0.0379357871600508	1.0914431496026
1844	Background	I	VI	255164	-0.0105880547490085	1.0914431496026
1845	Background	I	VII	434704	0.584941984060622	1.0914431496026
1846	Background	I	VII	77052	-0.108405154462866	1.0914431496026
1847	Background	I	VII	32898	0.127929988261868	1.0914431496026
1848	Background	I	VI	255242	-0.622865305516387	1.0914431496026
1849	Background	I	VII	434708	0.121577330285875	1.0914431496026
1850	Background	I	VII	77061	0.139233027188129	1.0914431496026
1851	Background	I	VII	33393	0.000294795020095208	1.0914431496026
1852	Background	I	VI	255349	0.118490495953898	1.0914431496026
1853	Background	I	VII	434710	1.39102327847873	1.0914431496026
1854	Background	I	VII	77474	-0.655117148473139	1.0914431496026
1855	Background	I	VII	33654	0.203257540282273	1.0914431496026
1856	Background	I	VI	255371	0.322294988453456	1.0914431496026
1857	Background	I	VII	434720	-0.310256249158558	1.0914431496026
1858	Background	I	VII	77580	-0.616438579533256	1.0914431496026
1859	Background	I	VII	33807	0.0196061750060685	1.0914431496026
1860	Background	I	VI	255387	-0.0914338544318088	1.0914431496026
1861	Background	I	VII	434752	0.825296821232996	1.0914431496026
1862	Background	I	VII	78636	1.42968789757672	1.0914431496026
1863	Background	I	VII	33815	0.358867400257298	1.0914431496026
1864	Background	I	VI	255417	0.140945747679751	1.0914431496026
1865	Background	I	VII	434758	-0.0838190712860224	1.0914431496026
1866	Background	I	VII	78965	0.066294614202332	1.0914431496026
1867	Background	I	VII	34019	1.2473472678945	1.0914431496026
1868	Background	I	VI	255483	0.079391301451711	1.0914431496026
1869	Background	I	VII	434905	-0.0912962763425077	1.0914431496026
1870	Background	I	VII	79002	-0.475595758423165	1.0914431496026
1871	Background	I	VII	34081	0.535827330399656	1.0914431496026
1872	Background	I	VI	255905	0.822820673744831	1.0914431496026
1873	Background	I	VII	434947	-0.879100336562073	1.0914431496026
1874	Background	I	VII	79032	0.175494535999563	1.0914431496026
1875	Background	I	VII	34292	-0.165325099686771	1.0914431496026
1876	Background	I	VI	256052	-0.0291665319044564	1.0914431496026
1877	Background	I	VII	435041	1.03779840708606	1.0914431496026
1878	Background	I	VII	79037	-0.926418287756446	1.0914431496026
1879	Background	I	VII	34297	0.589989154516033	1.0914431496026
1880	Background	I	VI	256108	-0.641600974005887	1.0914431496026
1881	Background	I	VII	435126	0.482368201199278	1.0914431496026
1882	Background	I	VII	79663	-0.000186827986733449	1.0914431496026
1883	Background	I	VII	34423	0.730274227858276	1.0914431496026
1884	Background	I	VI	256262	0.0291697257448454	1.0914431496026
1885	Background	I	VII	435215	0.0763302255727233	1.0914431496026
1886	Background	I	VII	79697	0.489803208209624	1.0914431496026
1887	Background	I	VII	34427	-0.508682334026881	1.0914431496026
1888	Background	I	VI	256338	0.628457554647405	1.0914431496026
1889	Background	I	VII	435340	0.0117655796041301	1.0914431496026
1890	Background	I	VII	79718	-0.511839013943442	1.0914431496026
1891	Background	I	VII	34555	0.0684706875651775	1.0914431496026
1892	Background	I	VI	256599	-0.168812066138498	1.0914431496026
1893	Background	I	VII	435398	-0.0147078645984411	1.0914431496026
1894	Background	I	VII	79796	0.376593513669883	1.0914431496026
1895	Background	I	VII	34666	0.712907156198905	1.0914431496026
1896	Background	I	VI	256744	-0.875916877000921	1.0914431496026
1897	Background	I	VII	435450	0.212968118615525	1.0914431496026
1898	Background	I	VII	79943	0.413219013232772	1.0914431496026
1899	Background	I	VII	34808	0.210985979883134	1.0914431496026
1900	Background	I	VI	256813	0.434181843201766	1.0914431496026
1901	Background	I	VII	435457	0.0844442303564363	1.0914431496026
1902	Background	I	VII	80096	-0.254704861872046	1.0914431496026
1903	Background	I	VII	34992	-0.164499547935307	1.0914431496026
1904	Background	I	VII	13197	0.106593580214944	1.0914431496026
1905	Background	I	VII	435463	-0.342429393169386	1.0914431496026
1906	Background	I	VII	80345	-0.0678411751000709	1.0914431496026
1907	Background	I	VII	35217	-0.0899547198109654	1.0914431496026
1908	Background	I	VII	13203	0.181218757830634	1.0914431496026
1909	Background	I	VII	435530	-1.21529105352042	1.0914431496026
1910	Background	I	VII	80602	0.0807120731592912	1.0914431496026
1911	Background	I	VII	35312	-0.0769701764574189	1.0914431496026
1912	Background	I	VII	13216	-0.764555903987807	1.0914431496026
1913	Background	I	VII	435545	-0.271539826745137	1.0914431496026
1914	Background	I	VII	80976	-0.569451867653611	1.0914431496026
1915	Background	I	VII	35350	0.426038838952272	1.0914431496026
1916	Background	I	VII	13261	-0.241789645392403	1.0914431496026
1917	Background	I	VII	435609	-0.196753079895153	1.0914431496026
1918	Background	I	VII	81094	0.314449802769183	1.0914431496026
1919	Background	I	VII	35451	-0.833004485097523	1.0914431496026
1920	Background	I	VII	13281	-0.374086639369679	1.0914431496026
1921	Background	I	VII	435691	0.526289879538308	1.0914431496026
1922	Background	I	VII	81268	0.182447146810206	1.0914431496026
1923	Background	I	VII	35488	-0.223936872336076	1.0914431496026
1924	Background	I	VII	13343	-0.0226583376886362	1.0914431496026
1925	Background	I	VII	435692	1.09070393423599	1.0914431496026
1926	Background	I	VII	81381	0.142599414800066	1.0914431496026
1927	Background	I	VII	35796	-0.586777335869861	1.0914431496026
1928	Background	I	VII	13446	0.468735895617087	1.0914431496026
1929	Background	I	VII	435931	-0.350686161772843	1.0914431496026
1930	Background	I	VII	81825	-0.234817894706241	1.0914431496026
1931	Background	I	VII	35877	-0.728170953246078	1.0914431496026
1932	Background	I	VII	13652	0.161334432706172	1.0914431496026
1933	Background	I	VII	435937	0.0113412028110346	1.0914431496026
1934	Background	I	VII	82159	-0.18305464599506	1.0914431496026
1935	Background	I	VII	35919	1.14858877731982	1.0914431496026
1936	Background	I	VII	14737	1.18821813848124	1.0914431496026
1937	Background	I	VII	436063	0.398048265403528	1.0914431496026
1938	Background	I	VII	82287	0.279085094930299	1.0914431496026
1939	Background	I	VII	35993	0.512297133315345	1.0914431496026
1940	Background	I	VII	14981	-0.876273314104021	1.0914431496026
1941	Background	I	VII	436123	0.292041325392286	1.0914431496026
1942	Background	I	VII	82621	0.142083947149761	1.0914431496026
1943	Background	I	VII	36018	0.406545369672462	1.0914431496026
1944	Background	I	VII	15008	0.352156558171209	1.0914431496026
1945	Background	I	VII	436154	0.274135492854017	1.0914431496026
1946	Background	I	VII	82731	-0.381646420922952	1.0914431496026
1947	Background	I	VII	36448	0.567645558699796	1.0914431496026
1948	Background	I	VII	15244	-0.15229702006231	1.0914431496026
1949	Background	I	VII	436601	-0.190152220965178	1.0914431496026
1950	Background	I	VII	83613	0.236491686277248	1.0914431496026
1951	Background	I	VII	36550	0.224022831604165	1.0914431496026
1952	Background	I	VII	15420	-0.501972073005549	1.0914431496026
1953	Background	I	VII	436628	-0.40002183308416	1.0914431496026
1954	Background	I	VII	83793	0.0591977464197538	1.0914431496026
1955	Background	I	VII	36691	-0.272933928442051	1.0914431496026
1956	Background	I	VII	15437	-0.445071911111505	1.0914431496026
1957	Background	I	VII	436774	-0.0960104959907891	1.0914431496026
1958	Background	I	VII	83832	1.17676139188881	1.0914431496026
1959	Background	I	VII	36711	0.0127653404473099	1.0914431496026
1960	Background	I	VII	15512	0.442598892509287	1.0914431496026
1961	Background	I	VII	436809	0.809386326062073	1.0914431496026
1962	Background	I	VII	84066	-0.113886124104851	1.0914431496026
1963	Background	I	VII	36979	0.168301612992152	1.0914431496026
1964	Background	I	VII	15518	0.75335167725604	1.0914431496026
1965	Background	I	VII	436994	-0.569825692327519	1.0914431496026
1966	Background	I	VII	84203	-1.00124716242688	1.0914431496026
1967	Background	I	VII	37058	-0.173840544867712	1.0914431496026
1968	Background	I	VII	15533	-0.153926547685305	1.0914431496026
1969	Background	I	VII	437195	-0.28179722155149	1.0914431496026
1970	Background	I	VII	84285	0.247332449696227	1.0914431496026
1971	Background	I	VII	37198	1.78930317808522	1.0914431496026
1972	Background	I	VII	15557	-0.0170787442203661	1.0914431496026
1973	Background	I	VII	437304	0.458587450510257	1.0914431496026
1974	Background	I	VII	84308	-0.626311682461844	1.0914431496026
1975	Background	I	VII	37283	-0.0590021470061183	1.0914431496026
1976	Background	I	VII	15596	-1.07074375743681	1.0914431496026
1977	Background	I	VII	437336	1.20267437411125	1.0914431496026
1978	Background	I	VII	84425	0.00589108133073186	1.0914431496026
1979	Background	I	VII	37436	-0.635695444069339	1.0914431496026
1980	Background	I	VII	15647	0.218830631517289	1.0914431496026
1981	Background	I	VII	437349	0.182848206551664	1.0914431496026
1982	Background	I	VII	84476	-0.384171795160198	1.0914431496026
1983	Background	I	VII	37569	0.139671384148127	1.0914431496026
1984	Background	I	VII	15689	0.392592290377332	1.0914431496026
1985	Background	I	VII	437491	-0.083657918570729	1.0914431496026
1986	Background	I	VII	84582	0.66978591934486	1.0914431496026
1987	Background	I	VII	37581	0.0456878014220802	1.0914431496026
1988	Background	I	VII	15770	-0.531426858915415	1.0914431496026
1989	Background	I	VII	437973	0.684388983294318	1.0914431496026
1990	Background	I	VII	84678	-0.657241610876846	1.0914431496026
1991	Background	I	VII	37655	-0.458371801930706	1.0914431496026
1992	Background	I	VII	15803	-0.865061367364238	1.0914431496026
1993	Background	I	VII	438009	-0.371329382939503	1.0914431496026
1994	Background	I	VII	84969	0.0155500468048122	1.0914431496026
1995	Background	I	VII	38036	-0.00837100812927266	1.0914431496026
1996	Background	I	VII	15848	0.269507007929132	1.0914431496026
1997	Background	I	VII	438031	-0.195816480835989	1.0914431496026
1998	Background	I	VII	85120	-0.293122552630613	1.0914431496026
1999	Background	I	VII	38202	-0.0275305447630927	1.0914431496026
[truncated: 481,657 more rows]
