# Supplementary material for: Epistasis and cryptic QTL identified using modified bulk segregant analysis of copper resistance in budding yeast
Source: bioRxiv. 2024 Nov 12:2024.10.28.620582. Preprint. [Version 3] doi: 10.1101/2024.10.28.620582 (PMC11601411; doi:10.1101/2024.10.28.620582)
Supplement: Supplement 5 — S3 Table. Interaction peaks. Peaks called for the Interaction effect. Columns are as in S2 Table. [file media-5.csv]

CSS	CHROM	POS	zscore
VIII	VII	159644	-1.3968532007877
VIII	VII	207781	-1.39302297989699
VIII	X	204728	1.48248846595444
VIII	XI	319143	-1.24996382617882
VIII	XI	614069	-1.75560450629057
VIII	XII	579316	-1.72711447270949
VIII	XIV	175243	3.58320527288235
VIII	XV	521445	1.83062654246494
